# Supplementary material for: Oxidative Stress—Part of the Solution or Part of the Problem in the Hypoxic Environment of a Brain Tumor
Source: Antioxidants (Basel). 2020 Aug 14;9(8):747. doi: 10.3390/antiox9080747 (PMC7464568; doi:10.3390/antiox9080747)
Supplement: Supplementary file 1 [file antioxidants-09-00747-s001.zip]

Archive with 6 entries (6 files):
- antioxidants_supp_877749-rev 2.docx
- Table S1.xlsx
- Table S2.xlsx
- Table S3.xlsx
- Table S4.xlsx
- Table S5.xlsx
