# Supplementary material for: Oxidative Stress—Part of the Solution or Part of the Problem in the Hypoxic Environment of a Brain Tumor
Source: Antioxidants (Basel). 2020 Aug 14;9(8):747. doi: 10.3390/antiox9080747 (PMC7464568; doi:10.3390/antiox9080747)
Supplement: Supplementary file 1 [file antioxidants-09-00747-s001.zip › Table S1.xlsx]

## Sheet: Expression GO+ppt
	structure_name	LE	LE	LE	LE	LE	LE	LE	LE	LE	LE	LE	LE	LE	LE	LE	LE	LE	LE	LE	IT	IT	IT	IT	IT	IT	IT	IT	IT	IT	IT	IT	IT	IT	IT	IT	IT	IT	IT	IT	IT	IT	IT	IT	CT	CT	CT	CT	CT
	Patient ID	W1-1-2	W1-1-2	W1-1-2	W11-1-1	W11-1-1	W2-1-1	W2-1-1	W31-1-1	W31-1-1	W31-1-1	W5-1-1	W5-1-1	W55-1-1	W55-1-1	W55-1-1	W8-1-1	W8-1-1	W8-1-1	W9-1-1	W1-1-2	W1-1-2	W1-1-2	W11-1-1	W11-1-1	W2-1-1	W2-1-1	W2-1-1	W31-1-1	W31-1-1	W31-1-1	W5-1-1	W5-1-1	W5-1-1	W55-1-1	W55-1-1	W55-1-1	W8-1-1	W8-1-1	W8-1-1	W9-1-1	W9-1-1	W9-1-1	W9-1-1	W1-1-2	W1-1-2	W1-1-2	W11-1-1	W11-1-1
gene-symbol	Name	-1.1816	0.14	0.3092	0.2296	0.032	-1.22	-0.1342	-0.0265	-0.3222	-0.9537	-1.0002	-0.7792	0.073	0.3831	0.0139	-0.9213	0.4173	-0.8304	-0.3142	0.7432	0.2706	0.3992	0.2983	0.5901	0.2399	0.5155	0.0368	1.5814	0.9142	1.8985	0.1275	-0.5968	0.3367	0.5155	0.0678	0.4545	0.3236	0.0083	0.4701	-0.1973	-0.2342	-0.3558	-0.3158	1.6051	1.416	1.578	0.6771	0.8338
PARP1	poly (ADP-ribose) polymerase 1	-2.0823	-1.016	0.1313	-0.4567	-0.9427	-2.2666	-0.2148	-0.2407	-1.3942	-1.3721	-1.6499	-1.7518	0.2873	0.8156	0.0252	0.4106	-1.1152	-0.7896	-1.549	0.5501	0.8501	0.7985	0.964	1.2272	-0.1412	0.7409	-1.6389	0.7779	-1.1322	-0.8898	-0.0678	-0.7326	0.854	0.3467	0.504	-0.1742	0.9349	0.2208	0.2421	0.1915	-0.2523	0.3205	-0.3213	1.7467	2.2179	2.1839	0.795	0.3832
AKT1	v-akt murine thymoma viral oncogene homolog 1	-0.2558	-0.2838	0	0.2205	0	1.3443	-0.0532	0.1164	0.5468	0	1.4562	0.473	2.0884	-0.1472	0	-0.1632	0	0	1.4563	-0.1473	0.5239	0	0	0	-0.0588	0.9232	0.1843	0	0.7172	-0.2699	0	0.0294	0.0618	0.2379	0	0.3636	0	1.8881	0.6817	0.8537	-0.0044	-0.0105	0.7929	-0.2015	0.5397	-0.1802	0	-0.0214
ALB	albumin	0	0	0.403	-0.0138	-0.0968	0	2.6385	0	-0.5028	0	0	-0.6002	0	-0.4049	0	0	-0.2047	0	0	0.1832	1.5076	0.2407	0	-0.6254	0	2.1634	-0.5593	-0.5836	0	-0.2591	-0.6749	0	-0.6334	-0.376	-0.5419	-0.5359	0	-0.6195	-0.1903	0.0388	0	0	-0.6339	3.7842	1.7004	0.3797	-0.4499	0.2235
ABCD1	ATP-binding cassette, sub-family D (ALD), member 1	0.5881	0.5982	0.64	1.3268	1.1095	1.2885	0.8442	1.6167	1.2625	1.5786	1.5257	1.4428	1.3796	1.0412	0.932	0.9527	1.7085	1.531	0.903	0.482	0.8517	0.1298	0.2969	0.8307	1.6811	1.7873	1.9859	0.6884	1.158	0.5275	1.0173	1.1147	0.9893	1.0005	0.8727	0.922	1.2157	1.2462	0.868	0.7297	-0.1367	0.0888	0.6239	1.0738	-0.3357	-0.4521	0.4117	0.1792
ALDH1A1	aldehyde dehydrogenase 1 family, member A1	-1.2874	1.093	2.4326	0.461	0.3257	-0.2347	1.2748	1.0635	0.9544	-0.0173	-0.5511	0.3577	0.635	1.0961	0.9031	0.1691	0.992	-0.0677	-0.1357	0.7915	0.0512	-0.7654	0.2477	0.4499	-0.4771	0.2261	-0.3373	0.6664	-0.2638	0.0403	0.4013	-0.3654	0.7769	0.6067	0.63	1.0053	0.6207	-0.0198	0.6374	-0.9325	-0.9999	-0.6043	-0.7243	0.6424	-0.3146	-0.2733	0.2459	-0.3599
ALDOA	aldolase A, fructose-bisphosphate	0.6475	1.6513	2.2817	0.3773	0.6256	1.3178	1.738	2.0862	1.5593	1.3301	0.9963	1.354	1.6236	1.7179	1.6774	1.5403	1.7032	1.2591	1.224	1.4939	1.1484	1.0336	-0.1236	-0.2492	0.9426	1.3473	1.0193	1.8882	1.5517	1.283	1.2108	1.0047	1.1858	1.2607	0.9623	1.3103	-0.4511	0.2209	0.6544	0.8451	1.3233	1.3325	1.3437	1.2266	0.542	0.4264	0.8772	0.5928
ALDOC	aldolase C, fructose-bisphosphate	0	0	4.8397	0	5.117	-0.2776	0	0	0	0	-0.0553	0	0.1702	0	0	0.0988	0.055	0	0	0	1.3421	0	0	0	0	2.7221	0	0.6459	0	1.3019	0	0	0	0.1124	0	1.4454	0.0291	0	0.0181	-0.3513	0	0	0	0	0.1268	1.6858	-0.0234	0.0266
ALOX12	arachidonate 12-lipoxygenase	-1.814	-1.3568	-1.3951	0.1985	-0.3867	-0.8802	-0.8728	0.0886	-0.3707	-0.7114	-2.3966	-0.7766	-0.1273	0.225	0.2571	-0.4476	-0.8409	-1.3572	-0.0124	-1.6388	-1.51	-2.5532	1.4669	1.829	-1.3298	-0.0446	-0.9489	0.0809	-0.0302	0.0092	-0.7597	-0.9084	0.5524	0.1388	0.3711	0.8391	1.4698	-0.3396	-0.1234	0.2741	-0.2635	-0.5495	0.0936	-0.1634	-0.5161	-0.7861	0.5918	-0.7322
ALOX5AP	arachidonate 5-lipoxygenase-activating protein	0	0	0	0	0	0	0	0	0	0	0	0	0	0	0	0	0	0	0	0	0	0	0	0	0	0	0	0	0	0	0	0	0	0	0	0	0	0	0	0	0	0	0	0	0	0	0	0
APOA4	apolipoprotein A-IV	-0.0423	0.352	-0.2954	-0.9296	-0.5977	1.0608	0.8734	-0.4106	-0.6549	-1.0249	-0.2716	-0.4783	0.2025	0.9302	-0.3935	-0.0065	-0.1229	-0.8752	-0.7152	1.3095	1.1942	1.6167	-1.7774	-0.1787	0.9285	1.167	1.4915	1.4617	0.7322	0.7086	0.8766	0.9048	-0.1027	1.5858	0.9085	0.4195	0.4039	-0.5902	-0.0845	0.065	0.2655	-0.1921	0.1059	2.1167	1.6227	1.8481	0.5246	-0.5067
APOE	apolipoprotein E	-2.0079	-1.6035	0.1916	-0.5789	-1.3714	-2.7626	-1.0993	-0.8062	-0.4949	-0.433	-1.9159	-2.1394	-0.1335	-0.2995	-0.078	-1.0429	-0.5718	-1.8675	-1.0056	0.4059	0.5173	0.7664	-1.0905	-0.2959	-1.1491	-0.7521	-1.2611	-0.9964	-0.8034	-0.6378	-0.585	-0.105	-0.863	-0.0224	0.5564	0.6208	-1.5971	-0.9075	-0.7626	-1.1485	-0.5284	-0.2478	-0.8278	0.9797	0.3217	1.4506	-0.3851	-0.746
ATF4	activating transcription factor 4 (tax-responsive enhancer element B67)	-1.3767	0.3366	0.8778	0.6898	0.6741	0.9539	0.9986	0.0925	1.0386	0.4928	-0.4373	0.087	0.8213	0.9938	0.25	0.5645	1.3292	-0.7364	0.4138	0.8425	0.1861	0.0053	0.6031	1.1887	0.2032	0.7142	0.0797	1.5646	0.1295	1.0073	0.9112	1.112	1.2375	0.9605	1.3189	1.3037	1.6906	1.5909	1.9381	0.1082	-0.1263	0.0356	1.0451	2.122	0.3495	1.2156	1.7565	-0.9755
ATOX1	ATX1 antioxidant protein 1 homolog (yeast)	-0.8956	-2.0746	-2.8803	-1.479	-1.2096	-1.425	-2.2338	-1.7393	-2.2738	-0.729	-1.6335	-1.0288	-0.7277	-1.4559	-1.6945	-1.1819	-1.8828	-1.4702	-1.119	-1.9853	-1.5055	-1.265	-0.0887	0.2485	-0.7002	-1.3219	-1.0228	-1.5362	-0.917	-0.2711	-1.6895	-1.6029	-0.6489	-1.4656	-0.888	-1.4687	0.5207	-0.3785	-1.0653	-0.2362	-0.4801	-1.0711	-0.8108	-1.8419	-0.7615	-1.8839	-0.5274	0.623
ATP7A	ATPase, Cu++ transporting, alpha polypeptide	1.1974	1.9714	0.1232	0.9009	1.5847	1.1151	0.5029	0.5642	1.2582	1.5669	1.6428	0.9272	0.8132	0.2969	0.6152	1.7764	1.5151	1.1158	1.7793	0.2261	1.061	0.3428	0.4874	0.6027	0.8823	-0.1545	0.4796	0.3212	0.6484	1.2674	1.3592	1.5998	0.3395	0.5703	0.9188	0.2841	-1.0742	0.7877	0.3916	0.8685	0.7679	1.1586	1.1411	-0.25	0.5928	-0.081	0.4187	0.0206
BAG1	BCL2-associated athanogene	1.6566	0.4915	0.1485	1.1817	0.3754	0.3768	1.5552	0.7857	-0.0604	1.5757	0.229	1.3379	1.4335	1.3276	1.2643	1.3762	-0.2873	1.739	0.9604	0.8926	1.2499	2.7464	-1.1033	0.1555	0.6454	1.2646	1.3701	-0.7639	0.8925	0.9489	1.1313	1.811	0.4135	0.4971	0.1749	-0.0725	-0.2026	0.524	-0.0087	1.3483	0.0987	0.3485	0.6299	0.1789	-0.529	0.3678	-0.3794	-1.1416
BCL2	B-cell CLL/lymphoma 2	-0.6154	0.1211	-0.2427	-1.0372	-0.1556	-0.8917	-0.021	0.2874	-0.1733	-0.7922	-0.2109	-0.5562	0.5895	0.5332	-0.2003	-0.369	0.2002	-0.3649	0.5602	1.0358	0.6865	0.5395	-0.681	-0.5859	-0.3233	0.1673	0.12	0.4217	0.1818	0.2303	0.832	0.8462	0.542	1.159	0.431	0.9804	-0.3097	-0.3508	-0.0335	0.8688	1.1923	1.1029	0.9231	1.835	1.4928	1.9296	0.7706	0.9101
BMP7	bone morphogenetic protein 7	0.9429	0.6549	0.4342	0.051	0.8485	0.7741	0.4468	0.4089	0.766	1.0282	0.9186	0.7593	0.4568	0.6614	0.5166	0.6876	0.4891	0.732	-0.0252	-0.1272	0.0272	-0.4911	-0.8348	-0.4156	0.304	-0.2725	0.4093	-0.0894	0.2575	-0.095	0.4118	0.3209	0.0225	0.1287	-0.0586	-0.2438	-0.6583	-0.0747	-0.2534	-0.6679	-0.616	-0.6448	-0.8493	-0.3992	0.2053	-0.336	-0.9883	0.0237
BNIP3	BCL2/adenovirus E1B 19kDa interacting protein 3	-2.5415	-1.9303	-2.5441	-0.6018	-1.0619	-1.9078	-1.0201	-2.1311	-2.0065	-2.3565	-2.2602	-1.9376	-1.4014	-0.9611	-2.2662	-1.2925	-0.6902	-2.3768	-2.3645	-0.6208	-0.655	-1.1681	0.4091	0.4975	-1.061	-0.3051	-0.3049	-0.9073	-1.6272	-0.2716	-0.7407	-1.0706	-0.6406	-0.1836	-0.869	-0.3643	0.6789	0.3565	0.4754	-1.0946	-1.5964	-1.6803	-1.2628	0.6763	0.1792	0.7136	1.6637	0.0712
CALR	calreticulin	-2.0121	-1.8662	-1.2956	0.0689	-0.8644	-2.666	-1.6328	-0.9252	-1.3781	-0.8843	-2.2504	-1.6585	-1.0464	-0.4506	-0.5697	-2.3817	-1.5842	-1.6272	-0.8727	-0.4064	-1.047	-0.0565	0.5589	1.1544	-1.5573	-0.9709	-2.2088	-1.0418	-0.8005	-0.3549	-1.1299	-0.8121	-0.1778	-0.4291	-0.6118	0.5587	-0.0726	0.3878	-0.0767	-0.2993	-0.4385	-0.1656	-1.0107	1.2244	-0.2752	-0.6111	-0.9572	0.609
CANX	calnexin	-0.2946	-0.9344	-0.719	0.816	0.8457	-0.257	-1.4493	2.2643	0.4882	-0.4488	-0.5329	-0.6138	-1.4079	-0.8064	-0.6176	1.1853	0.3604	0.9123	1.5434	-2.3613	-0.117	-1.3238	1.361	0.4389	-0.5865	-0.8112	-0.018	0.0168	0.894	0.545	-0.6647	-0.6672	0.4375	-1.7715	-1.1096	0.6058	1.1095	0.326	-0.0925	0.3524	-0.5485	0.0119	0.6707	-2.2287	-1.0527	-2.5819	0.0028	0.6291
CAT	catalase	-2.3821	-2.2556	-2.0049	-0.1053	-0.9012	-2.1465	-1.7226	-1.4327	-2.1833	-2.2964	-2.3779	-2.1486	-1.2286	-0.8814	-1.5815	-1.4586	-1.679	-2.0661	-1.8054	-1.1935	-0.6092	-0.9435	0.9648	0.8994	-1.0232	-0.4993	-0.6417	-1.6389	-1.9903	-1.03	-1.0942	-0.8814	-0.2459	-0.4736	-0.6664	-0.7161	0.5528	0.0747	-0.0321	-0.3579	-0.49	-0.4847	-0.1934	-0.0323	-0.6875	0.151	1.1644	0.4661
SERPINH1	serpin peptidase inhibitor, clade H (heat shock protein 47), member 1, (collagen binding protein 1)	-0.6674	-0.782	0	-0.8707	-0.7133	-0.7297	-0.841	-0.2289	-0.8288	-0.691	-0.8642	-0.5479	0.1121	-0.5996	-0.7947	-0.8426	-0.5321	-0.7177	-0.8708	-0.8722	-0.3884	-0.7578	0.4123	0.7734	-0.6523	-0.3971	-0.8845	0.3792	0.6655	0.836	-0.6111	-0.7165	0.115	-0.513	-0.5267	-0.7396	0.5377	-0.7896	-0.7815	-0.4562	-0.2031	-0.8666	-0.5237	-0.6209	-0.7741	-0.8239	0.0186	-0.643
CD36	CD36 molecule (thrombospondin receptor)	0	0	-0.66	0	-0.6233	0	-0.2977	0	0	0	0	0	-0.6427	-0.4541	-0.2929	1.5742	0.3076	0.167	-0.3932	-0.0912	0.4512	-0.3655	-0.0221	1.0602	0	-0.3458	0	0	-0.5483	0	-0.6564	0	-0.4977	-0.0388	0	0	1.0871	0.1009	-0.0481	-0.2857	0	0	-0.1083	2.3099	-0.1586	0.2703	-0.1604	-0.6392
CES1	carboxylesterase 1	-0.521	-0.86	-0.377	0.7859	-0.5985	0.2285	-0.3849	-0.7021	-0.4774	0.387	0.0788	0.1126	-0.0162	0.095	0.18	-0.0562	-0.0366	0.0832	-0.599	-1.2753	-0.2615	-1.5033	-0.1693	-0.4903	0.2717	-0.1598	-0.3847	-1.0566	-0.8872	-0.1883	-0.3487	0.4135	0.7997	-0.5801	-0.6993	-0.8452	-0.4421	-0.1968	-0.0604	-0.7036	-0.6503	-0.5011	0.1835	-1.2356	-0.6466	-1.9928	-0.6507	-1.3831
CLIC2	chloride intracellular channel 2	1.0078	-0.4466	-2.2321	0.1347	-0.6022	0.5706	0.1066	-0.9648	-0.5334	0.1602	0.5572	0.8579	-0.8492	-0.9606	-0.6819	0.3866	-0.4348	-0.0097	-0.7309	-1.2688	-0.0653	-1.1782	0.2788	-0.2455	0.2594	0.3044	1.4249	-1.1283	-0.0382	-0.3383	0.8534	0.9786	-0.1353	-1.33	-1.0665	-0.7821	-0.3025	-0.0982	-0.144	0.7088	-0.8188	-0.8242	0.2636	-1.8812	-0.6762	-1.1772	-0.0073	-0.2599
CTNNB1	catenin (cadherin-associated protein), beta 1, 88kDa	-1.2729	-1.2298	-1.045	0.2613	0.7882	0.1579	0.5761	0.6963	-1.2584	-0.7723	-1.1591	-0.5286	-0.8394	0.2404	-1.0416	-0.82	-0.4971	-0.4727	-1.1786	-0.799	0.1169	-0.3991	1.5184	0.6323	0.7279	1.2223	0.6032	-0.9153	-0.7903	0.6059	0.7312	0.5989	-0.0732	0.3503	-0.7844	-1.1582	0.2424	-1.0724	-0.6448	-0.7711	-1.3311	-0.9024	-0.743	0.0846	1.464	1.0714	0.305	-0.6216
CYBA	cytochrome b-245, alpha polypeptide	-1.3222	-1.4952	-2.1972	0.6163	-0.9488	-1.2483	-1.2819	-0.83	-0.7762	-0.4242	-0.8645	-1.5016	-0.4757	-0.7543	-0.7568	-0.8566	-0.9832	-1.2834	-0.3696	-1.6366	-1.2593	-1.5028	1.3502	2.2783	-0.7847	-0.0298	-0.38	-0.481	-0.7263	0.2679	-0.4867	-0.1517	0.6415	-0.4354	-0.4953	0.0557	1.0718	0.0006	-0.6405	0.2215	-0.247	-0.1498	-0.4539	-0.1083	-0.0037	-0.9667	0.3891	0.1551
CYBB	cytochrome b-245, beta polypeptide	0	0	0	0	0	0	0	0	0	0	0	0	0	0	5.5795	0	0	0	0	1.683	0	0	0	0	0	0	0	0	0	0	0	0	0	0	1.7983	0	0	2.9399	4.3015	0	0	0	1.6621	0	0	0	0	0
CYP1A1	cytochrome P450, family 1, subfamily A, polypeptide 1	0.4378	0.1822	-0.5853	0.7745	0.6718	-0.2598	-0.5657	0.0886	0.1916	0.126	0.0826	0.3246	0.072	-0.1934	0.1935	0.3515	0.014	0.4443	-0.4896	-0.7582	-0.6988	-0.3321	0.4665	0.8205	-0.284	-0.6407	-0.2695	-1.1435	-0.428	-0.9894	-0.0211	-0.0847	0.3088	0.0407	-0.3804	-0.7047	0.6966	0.7314	0.38	-0.1364	-0.8224	-1.0997	-1.0826	-1.2011	-1.035	-1.1508	-0.6766	-1.2115
CYP1B1	cytochrome P450, family 1, subfamily B, polypeptide 1	0	0	0	0	0	2.2521	0	0	3.1057	0	0	0	0	0	0	0	0	0	0	0	0	0	0	0	0	0	0	15.4712	0	0	0	0	0	0	0	0	0	0	0	0	0	0	0	0	0	0	0	0
CYP2C19	cytochrome P450, family 2, subfamily C, polypeptide 19	0	0.6482	0	0	0	0	0	2.6931	0	0	0	0	0.9138	0	0	0	0	0	0	0	2.7265	0	0	0	0	0.6623	0	0	0	0	1.1953	0	0	0	0	0	0	2.7546	0	0	0	0	0	0	0	0	0	0
CYP2D6	cytochrome P450, family 2, subfamily D, polypeptide 6	0	0	0	0	0	0	0.4314	0	0	0	0.8988	0	0	0	0	3.6255	0	0	0	0	0	0	0	0	0	0	3.6929	0	0	0	3.5992	0	0	0	0	0	0	0	0	0.5913	0	0	0	0	0	0	0	0
CYP2F1	cytochrome P450, family 2, subfamily F, polypeptide 1	0.0177	1.7756	0.303	0	-0.3938	3.658	0.7555	0.8408	2.1581	1.0456	0.3108	3.1984	2.7058	1.3801	0.4137	0.6737	3.6481	1.4035	1.4011	-0.2475	0.6512	0.2349	-0.5625	0.3464	-0.2215	1.3412	-0.2813	1.8882	0.7518	0	0.3635	-0.4636	2.9303	1.2634	-0.0713	0.4372	0	-0.5523	1.6737	0.5473	1.9318	1.1045	1.2694	0	-0.4204	0	0	-0.4447
CYP11A1	cytochrome P450, family 11, subfamily A, polypeptide 1	0	0	0	0	0	0	0	0	0	0	0	0	0	0	0	0	0	0	0	0	0	0	0	0	0	0	0	0	0	0	0	0	0	0	0	0	0	0	0	0	0	0	0	0	0	0	0	0
CYP11B2	cytochrome P450, family 11, subfamily B, polypeptide 2	0.5601	1.4752	1.9795	1.7514	1.1948	0.1768	1.5121	1.1738	1.4832	0.9368	1.2408	1.0996	1.1717	1.3652	1.3708	0.9526	1.0435	1.1295	1.4825	1.2006	0.8818	0.8727	0.8799	0.982	0.5083	-0.1958	0.2974	0.3288	0.1944	-0.0927	0.1152	0.0161	0.9538	-0.0174	1.1106	1.35	0.0797	0.7936	0.9418	0.4704	-0.6757	0.3395	-0.055	1.2914	0.697	-1.0104	0.0872	-0.0716
DHCR24	24-dehydrocholesterol reductase	-0.6583	-1.6833	-2.1232	-1.2114	-2.3592	-1.4839	-1.4683	-1.0703	-1.2224	-0.7897	-1.4646	-1.8279	-1.3391	-1.2407	-1.7058	-1.9223	-2.0582	-1.9579	0.1558	-0.2625	0.5888	0.223	-0.6488	-0.016	-0.3501	-0.1752	0.0041	0.5167	0.7035	0.5347	0.2574	0.6316	-0.3205	-0.7642	-0.3097	-0.4309	-0.1953	-0.6479	-0.8745	0.6366	1.0902	0.8596	0.5513	0.8842	1.7767	1.1816	0.2142	1.6254
DHFR	dihydrofolate reductase	-0.0089	-0.3146	-0.4502	2.8094	1.2522	0.6181	-0.4991	0.7413	0.6672	0.9031	0.5829	1.3178	0.6229	0.4597	0.4528	0.8577	1.0674	0.7285	0.3916	-0.4358	0.1085	-0.7397	1.2255	2.4649	-0.0297	-0.2942	-0.835	-0.1069	0.2431	-0.7091	-0.2067	-0.1537	1.7531	0.1467	0.2569	0.1054	1.1737	0.2841	0.7289	0.5091	-0.3455	-0.5712	-0.0187	-0.7691	-0.5134	-0.6984	0.0656	-0.249
NQO1	NAD(P)H dehydrogenase, quinone 1	-0.8613	-1.2206	-1.7792	-0.3157	-0.6009	-0.6288	0.8429	1.8844	1.5339	0.6965	0.0226	-0.0177	-0.7585	-1.7582	-0.7559	-0.3247	-1.0523	-1.0067	-1.291	-1.6938	-0.5451	-1.2768	0.2029	0.8043	-0.8192	-1.6435	-0.8164	-1.3892	-1.0223	-0.0733	-0.424	-0.1144	-1.3709	-1.6199	-0.8597	-1.4423	0.6189	-0.5744	-0.9142	-0.6292	-1.0222	-1.6905	-1.1462	-0.755	-1.1826	-0.695	-0.1426	0.0394
DUSP1	dual specificity phosphatase 1	1.4634	2.2705	1.0766	-0.822	0.5797	2.2103	2.146	1.1981	0.959	0.6305	1.0624	1.8795	1.1988	1.4444	1.0596	0.5123	1.281	1.3894	0.0849	1.6079	1.2953	1.1279	-0.4233	-0.6105	0.0921	-0.7944	0.0631	1.2305	0.4644	2.1611	0.9233	0.5711	0.1045	1.2419	-0.4265	-0.32	-0.086	-0.0634	0.9081	0.8365	0.149	0.5962	-0.5661	1.949	1.7892	1.0975	-1.4109	-0.539
ENDOG	endonuclease G	0.1339	1.0435	0.9769	-0.9878	0.8774	2.0952	0.9861	2.0367	0.761	1.7461	-0.0894	1.5799	1.161	1.6961	1.0867	1.7375	1.7826	0.2379	0.7479	0.5486	-0.9193	0.5821	-0.7366	-1.1587	0.4672	1.2386	-0.0201	1.5306	1.1833	1.1519	0.7781	0.499	0.8525	1.8514	0.5429	0.2951	0.4336	0.0789	0.244	-0.223	0.6246	0.1207	0.4041	0.6654	-1.3856	-1.4333	-0.5297	0.526
EPHX2	epoxide hydrolase 2, cytoplasmic	0	0	0	0.6915	0	3.8463	0	3.0793	1.667	6.5907	2.5366	2.7682	0	0.769	0.5334	0.2075	0	0	0	0	0	0	1.3748	0.6335	0.2296	0	2.1777	2.8892	0	0	0.7446	3.1269	0	0	1.7811	0	0	0	0	0	0	0	0.617	0	0	0	0	0
FABP1	fatty acid binding protein 1, liver	0	-0.634	-1.1083	-1.7196	-1.5958	0	0	0	0	-1.6894	-1.5265	-1.7395	-1.2703	-1.6525	-1.1314	-1.6999	-0.6982	-1.4867	-1.1839	-1.1583	-0.8855	-0.7439	1.3129	0.1679	-1.1473	-1.0916	-1.5279	-0.4596	-0.8751	-0.7775	-0.1889	-0.2804	0.2332	-1.0594	0.8471	-0.1218	-0.7108	-1.0689	-1.7186	0.7406	0.972	1.128	0.587	1.1945	-0.1856	-0.0892	-0.1305	-0.1602
FANCC	Fanconi anemia, complementation group C	-1.7451	-1.7535	-1.0158	-0.7023	-1.7107	-1.6237	-1.1569	-0.7385	0	0	-1.7486	0	0.2168	-0.408	-0.7068	-1.5163	-1.7557	-1.7498	0.6888	0.9932	1.0445	1.0201	0.4004	0.2447	-0.5156	0.2529	0.2986	0.3245	-0.1157	0.5041	-0.1796	-1.1588	0.7762	0.7369	0.5132	0.6453	0.1253	-0.2948	-0.8682	0.7662	1.5057	1.7491	1.5004	1.2373	1.7509	2.4962	0.7044	0.6307
FOXM1	forkhead box M1	0.3368	0	0.1052	1.7723	-0.8163	0	-1.1626	-1.1356	-0.8238	-0.0924	-0.978	-1.2516	1.0556	0.6996	-0.7554	-0.9745	-0.7587	-1.312	0.1717	-0.4541	0	-0.2003	-0.4009	1.1455	-0.3077	0.8917	-0.851	1.3765	0.9956	0.7246	-0.2366	0	0.2852	-1.0558	0.571	-0.553	-0.4218	-0.3043	1.4639	0.8677	-0.9502	-0.4716	0.3386	0.0886	-1.0678	-1.0889	0	-0.1875
FMO4	flavin containing monooxygenase 4	1.7277	-0.2547	0.4617	0.5651	-0.0801	-0.0967	-0.2102	0.6364	1.4204	0.5163	0.8715	0.1776	0.6315	-1.2165	-1.3945	0.121	-0.1102	0.4195	1.0862	-0.3193	-0.0024	-0.1577	-1.4446	-0.0597	-0.9018	-0.2604	1.6386	1.6509	2.5607	3.3213	-1.066	0.9825	-0.0499	-1.1181	0	-0.89	0.0409	0.1666	0.3668	0.4152	-0.1648	0.7837	0.9584	-0.2209	-0.4444	0	-0.5009	-0.1844
FMO5	flavin containing monooxygenase 5	-2.4166	-2.6493	-2.9612	-0.1194	-0.4952	-2.4736	1.1538	1.6209	1.4735	0.5577	-0.6194	-0.7153	-1.1745	-1.3438	-1.0621	-0.8243	-2.8443	-2.3808	-2.0126	-1.5338	-0.6329	-0.8877	0.4394	0.5142	-1.4336	-1.5714	-1.2119	-2.4942	-1.7713	1.3434	-1.7457	-0.9741	-1.4868	-0.7207	-0.3682	-0.8712	0.2029	-1.3129	-1.3164	0.2469	-0.4397	-1.4575	-0.8176	-0.8412	-0.4106	-0.8963	0.5144	0.5597
FOS	FBJ murine osteosarcoma viral oncogene homolog	0.8104	0.3533	-1.2061	0.7029	0.2197	0.8557	0.464	0.4304	-0.0397	0.1719	0.8228	0.3964	-0.1111	0.1503	-0.255	0.5716	0.4372	0.4228	-0.2071	-0.6016	0.4889	-0.2494	-0.4024	0.535	0.3673	0.1753	0.4233	0.2017	0.4349	0.284	0.7813	1.0389	-0.6474	-0.0026	-0.6489	-1.2227	-0.1706	-0.0046	-0.2201	-0.2582	-0.5935	-0.7731	-0.2759	-1.1824	0.2108	-0.6367	-0.3087	-0.5106
FTH1	ferritin, heavy polypeptide 1	2.128	0.6447	-0.7027	0.8728	0.732	1.3289	-0.007	-0.2474	0.6161	1.1833	1.84	1.1365	-0.5207	-0.5636	0.1724	2.0318	0.7992	0.9259	1.3634	-0.3565	1.1621	0.1044	-0.8206	-0.7999	1.1121	0.2014	2.2782	-0.5813	0.5034	-0.1731	0.6292	0.8589	0.7434	-0.5081	0.3758	0.1009	0.2635	0.7736	0.2514	1.0154	1.3361	0.3727	1.2898	-0.6324	1.4345	0.7299	0.6155	0.7443
FUT8	fucosyltransferase 8 (alpha (1,6) fucosyltransferase)	-0.6075	0.6132	0.4727	-0.5281	-0.0774	-1.7624	0.2549	-0.495	0.2298	-0.5389	-1.414	-1.1769	0.8773	0.9104	0.1653	0.0031	0.1595	-1.3864	0.6954	1.6389	1.4053	1.0907	-1.1773	-0.5454	-0.4179	0.9761	0.1818	1.3452	0.5274	0.9277	-0.4056	-0.1726	-0.1334	0.9641	0.567	0.9463	-0.117	0.8383	0.8617	0.7975	1.4875	1.1281	1.1935	1.4701	1.2213	2.2064	0.6299	-0.4702
FYN	FYN oncogene related to SRC, FGR, YES	-2.0825	-0.4293	0.8327	-0.0269	-0.0495	-1.0176	-0.2738	0.0048	-0.2452	-0.8537	-1.5079	-0.9874	0.3051	0.6571	0.0091	-0.7391	-0.0315	-1.0357	-0.3169	0.1174	-0.2918	-0.2571	0.4486	0.39	-0.8318	-0.4259	-1.227	-0.0774	-0.8087	-0.59	-0.3821	-0.7138	0.1325	0.4707	0.4649	0.7031	0.5093	-0.1084	0.3261	-0.4343	-0.3042	-0.046	-0.1865	0.9283	0.7872	0.6844	0.8409	0.5233
GAPDH	glyceraldehyde-3-phosphate dehydrogenase	0	0	0	0	0	0	0	0	0	0	0	0	0	0	0	0	0	0	0	0	0	0	0	0	0	0.1092	0	0	0	-0.2894	0	0	0	0	0	0	0	0.0181	-0.0812	0	0	0	0	0	0	0	0	0
GATA4	GATA binding protein 4	-0.4489	-1.5645	-0.9139	1.8298	0.7338	-0.72	-0.5156	-1.6681	-0.1514	-0.1899	0.2148	-0.3045	-1.6624	-1.0414	-0.7173	0.6377	-0.7723	-0.6748	-0.1984	-0.9708	-0.0593	-1.2039	-0.3734	0.446	0.4275	-0.257	-0.8102	-1.4531	-0.8781	-0.5941	-0.562	0.0995	-1.2183	-1.2597	-1.4493	-0.4364	-0.4738	-1.2331	-1.1969	-0.1179	0.4643	0.5574	-0.6079	-0.6321	-1.065	0.179	-0.6549	-1.164
GCH1	GTP cyclohydrolase 1	1.2159	-0.1322	-1.1432	1.0189	0.64	0.9608	-0.7803	0.0738	-0.0939	1.534	1.394	1.3108	0.442	0.2058	0.9803	0.9032	-0.0222	0.5814	1.2312	-0.331	0.3465	-0.5346	-0.1012	0.5413	1.1285	0.2052	0.6884	1.1588	1.0386	0.9356	0.6734	1.1121	0.2996	-1.1175	-0.0947	0.0675	0.5571	-0.5303	0.101	0.9445	-0.0537	-0.594	0.647	-0.2276	0.0288	-0.2702	-0.5967	0.6681
GCLC	glutamate-cysteine ligase, catalytic subunit	0.6312	-0.5611	-1.7739	1.3465	0.5016	0.4412	-1.0114	-1.1973	0.6471	0.5782	0.8179	0.1906	-0.2416	-0.5745	0.1491	0.3729	-0.0007	0.8895	-0.0692	-1.4755	-0.4622	-0.8212	0.947	1.0877	0.9655	-0.6868	0.4136	-1.5404	-0.8275	-0.7661	-0.1116	-0.1041	0.2141	-0.0281	-1.196	-1.0218	0.0434	-0.0519	-0.1802	-0.9787	-1.0387	-0.8328	-0.7737	-1.3956	-0.8369	-0.9737	0.3028	-0.3172
GCLM	glutamate-cysteine ligase, modifier subunit	1.04	0.4585	0.5982	0.5651	0.4968	0.8845	0.5107	-0.0918	0.1746	-0.0063	1.1513	0.7833	0.5712	0.7919	0.6908	0.5567	0.9195	0.7138	1.1307	1.0583	1.5663	0.6958	0.0575	0.3077	1.2377	0.7273	1.2374	0.6729	0.4211	0.3462	1.2563	1.3404	0.496	0.7494	0.5754	0.901	1.3152	1.5778	1.5837	0.7983	-0.2347	-0.2451	0.9141	1.075	0.9911	0.7527	0.5008	0.0698
GPR37	G protein-coupled receptor 37 (endothelin receptor type B-like)	-2.1839	-1.6078	-1.157	0.4376	0.4384	-0.7909	-0.8794	0.705	-0.5368	-0.9121	-1.7221	-1.1749	-0.7571	-0.4623	-0.7069	-0.8632	-0.6433	-0.8511	-0.4156	-1.0035	-0.6443	-1.443	1.6293	1.8854	-0.0527	0.1967	-0.29	0.3942	-1.0514	0.3421	-0.7547	-0.8421	0.0358	-0.3819	0.6022	0.0763	2.4232	0.4753	0.6807	-0.0912	0.1997	0.3198	0.6673	0.2365	0.3981	0.0838	1.9127	1.0761
GPX1	glutathione peroxidase 1	0	0	0.2232	0	0	2.1698	0	0	5.514	0	0.1194	6.265	0	0	0.5848	0	4.0121	0	0	0.4063	0	0	0	0	0	0	0	0	0	0	0	3.9438	0	0	0	0	0	0	0	0	0	0	0	0	0	0	0	0
GPX2	glutathione peroxidase 2 (gastrointestinal)	-1.0126	0.0975	0.0881	-0.1199	0.3959	-0.3585	0.1082	0.8544	-0.083	0.1134	-1.1438	0.0101	-0.3369	-0.3258	0.2908	-0.3794	0.1427	-0.2362	-0.3206	-1.1017	-0.7648	-1.1752	0.6727	0.8978	-1.0784	-0.4995	-1.0124	-0.3435	-0.443	0.1305	-0.7774	-1.1189	0.2687	-0.2935	0.7181	1.0752	1.2292	-0.2108	-0.137	-0.3219	0.2682	0.4147	0.0929	-1.7485	-0.0652	-1.201	-0.5967	-1.6996
GPX3	glutathione peroxidase 3 (plasma)	-0.2748	0.8339	2.3203	-0.1741	1.2734	1.7729	1.6284	2.4793	0.7211	0.0768	0.4578	1.292	0.957	1.23	1.3889	0.6282	1.24	0.2111	0.4391	0.7158	0.3895	-0.7529	0.5743	0.1524	1.0316	1.36	0.5199	0.2136	-1.0135	-0.5002	1.3694	0.8201	0.3361	0.9764	1.8074	1.306	0.2851	0.3229	0.8772	-0.4232	-0.7431	0.4463	0.4761	0.0772	-0.0459	-0.3236	0.5727	-0.5037
GPX4	glutathione peroxidase 4	0	0	0	0	0	0	0	0	0	0	0	0	0	0	0	0	0	0	0	0	0	0	0	0	0	0	0	0	0	0	0	0	0	0	0	0	0	0	0	0	0	0	0	0	0	0	0	0
GPX5	glutathione peroxidase 5 (epididymal androgen-related protein)	-2.1154	-2.1515	-1.5851	-0.4757	-2.1448	-1.7943	-1.9554	-1.1476	-2.4646	-1.1859	-1.1077	-2.1938	-1.0971	-1.8178	-1.2954	-1.1034	-2.3111	-0.6797	-0.7018	-1.505	-0.7555	-2.2076	1.0763	0.3108	-0.8221	-1.0068	-0.7637	-0.8977	-0.3333	-0.8704	-0.3695	-0.5969	-0.5031	-0.6654	0.1124	-0.3132	1.2179	0.0706	-0.064	0.0778	0.7762	0.4046	0.1115	-1.1763	-0.3693	-0.3208	0.4488	0.1729
GPX7	glutathione peroxidase 7	1.6019	1.8594	1.1281	0.3335	0.9676	1.3562	1.6814	0.6141	1.4208	1.2581	1.4206	1.2822	0.8076	0.8308	1.1526	1.2118	0.8092	1.1871	0.4628	1.064	0.9996	1.0981	0.7922	0.507	1.2651	0.1247	0.9429	1.785	1.83	1.3966	1.0463	0.4927	0.5702	1.2277	0.9224	0.978	1.118	0.6449	0.8236	0.3717	0.4877	0.6935	0.2192	0.9248	0.4606	-0.9741	0.5886	1.2618
GRIA1	glutamate receptor, ionotropic, AMPA 1	1.1416	0.6662	-1.546	0.5736	0.9607	1.1472	1.3267	-0.1803	0.4904	-0.0407	0.9413	1.928	0.7371	-0.1149	0.2927	1.2619	0.1908	1.2593	-0.0903	0.3617	1.594	0.6677	-0.3848	0.4663	0.0028	-1.6907	1.6132	1.0468	0.5353	0.6644	0.0278	-0.6007	-0.4552	0.3766	-0.3443	0.6052	0.7926	1.1239	-0.1682	-1.1725	-0.6919	-1.0896	-0.0075	1.0945	0.2506	0.4655	1.2446	0.6414
GSR	glutathione reductase	-3.3029	-0.2225	1.971	0.5547	0.2716	-1.6672	-1.211	1.1156	0.3112	0.2801	-1.5729	-1.0053	0.6672	0.6627	-0.0258	-0.8335	-0.2679	-2.6854	-0.2172	-1.6141	-0.3605	-1.3669	1.3108	1.2171	-1.6635	-0.5131	-0.8697	-0.4276	-0.7693	-0.1446	-1.1447	-1.0486	0.5806	1.3064	1.0685	1.9605	2.3287	1.7349	1.1448	0.2756	-1.1589	-0.3619	-0.0223	1.7202	-0.7073	1.0906	0.8903	0.8325
GSS	glutathione synthetase	0	0	0	0	0.074	0	4.7765	5.0532	1.8923	0	0	0	0	0	0	0	1.6029	0	0.022	0	0	0	0	0	3.5842	0	0	0	0	0	0	0	0	0	0	1.7448	0	0	0	0	0	2.4772	0	0	0	0	0	0
GSTA1	glutathione S-transferase alpha 1	-0.55	1.2138	1.7	0.3137	0.1751	0.8745	1.9966	1.3663	0.9953	0.6912	-0.5295	0.6976	1.4621	1.4828	0.8943	1.0154	1.4171	0.6966	1.3146	1.4034	1.2601	0.5846	0.1557	0.2971	0.6725	1.8686	0.3774	1.6141	0.7606	1.3299	0.7059	0.8133	0.7281	0.8601	0.4452	1.1697	0.6965	0.4512	0.7635	0.8148	0.126	0.3342	0.4448	1.748	0.3951	0.7526	0.7442	-0.6681
GSTM2	glutathione S-transferase mu 2 (muscle)	-2.1801	-0.9105	0.7145	0.5578	-0.1284	0.0557	0.0382	0.4915	-0.8216	-1.5218	-1.8222	-1.2932	-0.1036	0.4258	-1.156	-0.1164	0.4715	-1.175	-0.0784	0.9859	0.795	0.1714	0.9438	0.8627	0.1792	0.964	0.2264	1.7029	0.2811	1.1496	-0.2179	-0.0312	0.8638	-0.4275	0.0094	0.2317	0.7376	-0.2668	0.5191	0.178	-0.2761	0.1977	0.7008	1.9952	0.7359	2.0967	1.5321	0.2315
GSTP1	glutathione S-transferase pi 1	0	0	0	0	0	0.8986	1.372	1.5224	1.0529	0.8474	0.3459	0.4791	1.0662	1.0675	0.8849	0.3499	0.9899	0.9505	0.4446	0	0	0	0	0	0.8422	1.3132	0.8892	1.2865	1.0662	0.9101	0.7867	0.8528	0.7399	0.9212	0.8947	1.1543	0.7346	0.6263	0.9017	0.1532	0.3619	0.427	0.4253	-1.8471	0	0	0	0
GSTT1	glutathione S-transferase theta 1	-1.2932	-0.8508	1.4826	0.9427	0.8787	0.5987	0.1234	1.9336	1.0468	-0.3313	-2.0128	-1.2887	-1.7914	0.0807	-0.0403	-1.3102	-0.1962	-0.4182	1.9343	1.0625	0.8281	-0.1668	1.6788	0.5074	-0.1789	0.3652	0.4048	1.3628	-0.6418	1.3399	-0.293	0.4179	0.9202	0.3688	0.7572	1.5736	1.2232	-0.5258	0.3678	0.9797	1.3883	2.0517	1.6622	1.8611	0.4632	0.4191	0.5081	0.6134
GSTZ1	glutathione S-transferase zeta 1	-0.376	-1.1534	-0.4751	-0.0674	-0.1907	-2.0131	-0.2121	-1.6164	-0.1771	-0.6167	0.0206	-1.7771	0.6935	0.6506	-1.5378	1.015	-0.9576	-1.6863	-0.9872	0.4983	-0.0725	0.5281	-1.0475	-0.6123	-1.9218	-0.6531	-0.7091	1.4756	1.857	-0.1273	0.8469	0.358	0.0808	-0.6297	-0.4873	0.7148	-0.7445	0.1048	0.5506	0.5025	1.9095	1.2028	0.3315	0.9728	1.4364	0.126	0.9298	-0.2955
GTF2I	general transcription factor IIi	0.1261	0.7795	0.8322	1.2331	1.0754	1.2203	0.3397	1.7141	0.5776	-0.1723	0.4735	1.0699	0.1198	-0.1055	0.8411	0.9065	0.802	0.3791	0.5965	0.3835	0.0176	0.1098	1.8864	1.2608	0.4851	1.617	0.9014	0.778	0.5021	-0.341	0.5815	0.826	0.3802	-0.4369	0.3199	0.7792	1.1349	0.4093	0.6927	1.4747	0.3368	0.1822	-0.6325	-0.4757	-0.4274	-1.0458	1.0498	-0.1112
HBA1	hemoglobin, alpha 1	0	0	0	0	0	0.0339	0	4.546	0	0	0	0	0	0	0	0	0	0	0	0	0	0	0	0	0	0	2.7966	0	0	0	0	0	0	0	0	0	0	0	0	0	0	0	0	0	0	0	0	0
HBM	hemoglobin, mu	0.5444	0.5278	0.2401	1.2242	0.9911	1.5661	0.155	1.7495	0.4152	0.1171	0.7054	1.18	-0.0793	-0.3587	0.8537	1.1	0.3214	0.5481	0.7346	-0.4158	-0.6733	-0.0126	2.0326	1.1498	0.637	1.3771	0.8109	0.2836	0.5695	-0.4983	0.622	1.0143	0.388	-0.9201	0.0948	0.654	1.1628	0.3756	0.3011	1.5202	0.1593	0.0485	-0.4258	-0.9262	-0.6412	-1.4164	0.8943	-0.3449
HBB	hemoglobin, beta	0	0	0	0	0	-0.2039	0	1.0039	0	1.114	0	0	0	0	0	0	0	0	0.784	0	0	0	0.4414	0	0	0.7312	-0.1017	0	0.6987	0	0	0.0573	0	0	0	0	0	0	0	0	0	0	0	0	0	0	0	0.6833
HBD	hemoglobin, delta	0	0	0	0	0	0	2.9722	1.4907	1.3417	0	0	1.0408	0	0	0	0	0.2333	0	0	0	0	0	0	0	0	0	0	2.0828	0	0	0	0	0	0	0	0	0	0	0	0	0	1.8142	0	0	0	0	0	0
HBE1	hemoglobin, epsilon 1	1.1068	0	0.027	0	1.3207	3.6098	0.3676	0	0	0	0.9246	2.2127	0	0.0359	0	0	0	0	0	0	0	0	0	0	1.6245	2.8305	3.2377	-0.3444	0	0	0.0086	0.8247	-0.0616	0	0	0	0	0	0.1829	0.4156	0	0	0	0	0.4855	0.2732	0	0
HBG1	hemoglobin, gamma A	1.1765	0	-0.0547	0	-0.2706	3.7506	-0.0049	-0.2236	0	-0.0992	0.7036	1.4653	0	0	0	-0.4159	-0.4159	0	0	-0.2691	0	0	0	0	2.7431	2.7525	3.6064	0.461	0	0	0.275	1.8137	-0.4441	0	0	0.1433	0.5366	0	-0.1878	0.4561	0	0	0	0	0	0.1627	0	0
HBG2	hemoglobin, gamma G	0.2954	2.5918	2.3864	1.5381	1.8243	4.2491	3.6012	3.7288	2.831	1.448	2.7748	2.121	1.0524	1.9949	1.2244	1.8627	3.0753	2.4522	1.0332	1.1408	2.2988	0.6374	-0.1502	0	3.0247	0.3046	1.8412	3.0393	1.2565	1.581	1.2915	2.1299	0.6687	1.888	1.2467	0.4618	0	0.9942	2.1799	0.4703	0.5653	2.1987	1.4358	-0.2437	0.6931	1.459	0	-0.376
HBQ1	hemoglobin, theta 1	0.9183	0	0	0	0.5678	0	0	0	0	0	0.1225	0.4168	0	1.5058	0	0	0	0	0	0	1.5879	0	0	0	0	0.2841	0	0.1773	0	0	0.1691	1.691	0	0	0	0	0	0	0	0	0.4874	0	0.2776	0	0	0.8655	0	0
HBZ	hemoglobin, zeta	2.0125	0.9	1.5798	1.7419	1.603	-0.3941	0.1106	0.7293	-0.4829	0.723	0.7555	0.6357	0.3173	0.0427	1.5055	1.9515	0.5216	-0.0645	1.0593	0.5171	-0.134	1.6557	0.5037	0.8584	-0.2183	-0.3081	1.1638	-0.2705	-1.5289	0.756	-0.2124	0.2377	1.1665	-0.814	0.1176	0.3365	-0.2431	0.5638	-0.0037	-0.1394	-0.5497	-0.0166	-0.8743	-1.4797	0.3508	-0.2677	-1.3314	-1.3436
HGF	hepatocyte growth factor (hepapoietin A; scatter factor)	-1.3557	-2.6663	-3.542	0.5722	-0.9873	-1.4768	-2.9407	-2.5635	-1.931	-0.8271	-1.0438	-1.1016	-0.8751	-1.2201	-1.2248	-0.9604	-1.6084	-1.0219	-0.9699	-2.3245	-0.586	-1.6187	1.5924	1.4625	-0.8465	-1.8298	-1.1784	-0.4352	0.2148	0.8375	0.2128	0.6188	-0.8106	-0.9736	0.4927	-0.0413	1.5718	1.1323	0.3951	0.5919	0.794	0.4282	0.415	-1.2322	-0.48	-0.4681	0.88	1.9869
HIF1A	hypoxia inducible factor 1, alpha subunit (basic helix-loop-helix transcription factor)	2.2504	2.0774	0.7531	1.1949	2.1557	2.2544	0.2642	-0.0877	2.0147	3.6823	2.6677	1.7955	-0.3623	0.0425	2.1521	1.9004	0.8179	2.5984	0.6109	-0.2461	0.0028	-0.1771	0.8617	0.2288	1.5361	-0.1824	1.5023	0.2855	0.6588	-0.1952	1.3694	1.2753	-0.1686	-0.9587	0.0103	-0.733	-0.5615	1.1593	0.4741	-0.1663	1.2848	0.4188	-0.2701	-2.4197	-1.1806	-2.9228	-0.4857	1.157
UBE2K	ubiquitin-conjugating enzyme E2K	-0.2343	2.5099	3.5714	2.3462	2.6593	0.1629	2.9875	2.5289	2.339	1.1832	0.7871	1.4252	0.764	1.4072	2.4809	0.9218	2.4857	0.7151	0.7653	1.8734	0.3479	0.9497	0.5793	1.2042	0.837	0.2936	-0.5761	0.9716	0.8517	0.4592	1.1391	-0.0581	1.2788	1.0795	0.5592	0.8306	-0.1071	1.0793	1.2258	-1.1883	-0.4208	0.0422	-1.0739	-0.9737	0.0525	-0.5189	0.302	-0.7928
HK1	hexokinase 1	-1.1767	-1.479	-1.6232	-1.0893	-1.2151	-1.2225	-1.3444	-1.1231	-1.6192	-1.2215	-1.1901	-1.539	-0.7738	-0.5124	-1.1373	-1.32	-1.2411	-1.2567	-1.1081	-1.2342	-0.8358	-1.172	-0.7625	-0.5241	-0.9149	-0.6739	-0.1812	-0.5154	-0.6086	-0.2954	-0.9348	-0.4317	-1.1889	-0.5594	-0.7183	-1.0053	-0.2003	-0.5943	-1.0311	-0.4977	-0.579	-0.6798	-0.7948	-0.7607	-0.2952	-0.7727	-0.6747	0.0562
HK2	hexokinase 2	-1.6494	-1.3478	-0.8415	1.2518	-0.6889	-1.9128	-1.3699	-0.8133	-1.5562	-0.7951	-1.5115	-1.3855	-0.7232	-0.6001	-1.1213	-1.3947	-0.798	-2.1265	-1.1385	-0.5211	-0.6497	-0.3616	0.9184	1.9237	-0.9718	-0.5133	-0.521	-0.1052	-0.8788	-0.705	-1.0079	-1.6013	1.5499	-0.1735	-1.0844	-1.0894	0.6793	-1.4832	-1.6133	-0.9232	-1.1458	-1.3864	-0.5967	0.0655	0.274	0.4867	-0.5419	-0.8044
HMOX1	heme oxygenase (decycling) 1	-0.2618	1.3716	3.2129	1.516	1.5721	0.7632	1.7601	1.8342	1.853	0.8608	0.6326	1.1097	1.1127	1.5459	2.0056	0.7956	1.7079	0.9593	0.3915	1.4265	0.4914	0.517	0.7674	0.5272	0.1918	0.5238	0.1291	1.5931	0.7594	0.6039	0.6703	-0.0434	1.3139	0.8668	1.6857	1.4211	-0.5739	0.619	1.0353	0.2098	-0.176	0.3892	0.2311	1.4526	-0.5425	0.2797	0.6144	-0.7093
HMOX2	heme oxygenase (decycling) 2	0	-1.1841	-1.2058	1.5907	0.1013	-1.2002	-1.1996	-0.39	-0.6495	-0.3757	0	0	-0.4364	0.1138	-0.8479	-0.5378	-0.7149	-0.6568	-0.4805	0	0	-1.2396	1.7501	2.1114	0	-0.1858	0	-0.0896	-0.3309	-0.5532	-0.5273	-1.0015	-0.1713	-0.3263	1.3951	1.4875	0.4597	-0.9686	-0.8105	0.6368	0.1001	-0.0798	-0.3204	0.2583	-0.2049	-1.1379	1.1925	0.3157
HP	haptoglobin	0.591	1.527	1.4182	-0.0662	0.2231	-0.2105	1.2168	0.0259	-0.0628	-0.3109	0.4509	0.3616	0.7862	0.7311	-0.3849	-0.2143	0.6358	0.1184	0.0181	1.6139	0.9508	1.2414	-1.4428	-1.0167	0.7358	0.3655	1.4299	0.5805	-0.134	-0.2913	0.2847	0.4801	-0.6321	0.862	-0.1531	-0.5414	-0.1935	0.0984	0.0422	-0.358	-0.6728	-0.6017	-0.1798	1.6461	0.712	1.0793	0.4082	-0.0325
DNAJB2	DnaJ (Hsp40) homolog, subfamily B, member 2	0.3275	0.1012	0.6803	1.0267	0.8086	0.5294	-0.3227	0.1306	1.0035	1.2198	0.1347	0.4953	-0.2617	-0.2831	0.5146	0.0147	0.4436	1.0136	0.7852	-0.4614	-1.1047	-1.0386	0.6789	0.7047	0.2047	-0.9816	-0.6582	-0.3947	0.1078	0.1756	-0.4009	-0.4131	-0.3522	-0.6627	-0.1111	-0.3095	-1.0555	-0.7947	-0.3426	0.4687	0.1506	0.5724	0.1049	-0.2848	-1.3126	-1.2856	-0.1486	0.0812
DNAJA1	DnaJ (Hsp40) homolog, subfamily A, member 1	0.3897	0.264	0.6932	0.2693	0.7442	-0.4352	0.4685	-0.1103	-0.3036	-0.942	0.0414	-0.2033	-0.3743	-0.007	-0.4292	0.1163	-0.2208	-1.0509	-0.4258	-0.0339	-0.0814	-0.1875	-0.0439	0.9073	-0.7849	-0.0923	0.7851	-0.1053	0.1126	0.2689	-0.2458	-0.9924	-0.3357	0.4515	0.1011	-1.0124	0.0552	0.2908	-0.2307	-0.4637	0.0531	-1.3177	-0.3084	-0.2938	0.0592	-0.1438	0.8124	-0.2203
HSPA1A	heat shock 70kDa protein 1A	1.4951	1.9832	2.7328	0.6202	2.5754	-1.1818	1.0119	0.685	0.5312	-0.5321	0.6243	0.9051	0.3974	-0.8553	0.271	-0.0254	-1.1544	-0.0792	0.2302	0.8354	-0.5082	-0.0121	1.2247	-0.101	0.2738	0.5059	1.2171	0.3469	3.2336	-0.81	-0.8465	-1.4324	0.0486	0.7943	1.0341	0.7214	-0.0186	0.307	0.3061	0.0118	-0.0367	-0.1185	0.101	1.1022	-0.1246	-1.109	-1.2276	-1.2061
HSPA1L	heat shock 70kDa protein 1-like	1.3423	1.1762	1.5755	0.4389	1.0882	0.8827	1.0054	1.0917	0.4023	-0.2719	1.4617	1.1339	0.2468	0.6582	0.8137	0.9139	1.0604	0.5248	1.7502	1.3518	1.9366	1.0915	-0.7961	-0.2426	0.902	0.6763	1.3148	0.1014	-0.0732	-0.8843	1.4624	1.5183	0.7965	0.5691	-0.558	-0.5394	0.3559	0.574	0.6425	0.8301	0.055	-0.0537	1.4304	1.8442	1.7555	1.1378	0.3857	-0.5212
HSPA2	heat shock 70kDa protein 2	-0.2946	-0.508	-1.5571	0.1386	-0.3016	-2.6702	-1.5912	-1.7803	-0.0779	-0.5676	-1.1037	-0.7361	-1.0845	-1.0565	-1.4172	-1.9556	-1.3726	-0.9006	-1.6637	-1.1523	-0.5712	-0.0908	0.4004	1.0436	-1.4004	-1.8021	-0.3039	-2.8143	-0.7796	-2.732	-0.9104	-0.1236	-1.3734	-1.3572	-0.1474	-0.3122	-0.0491	0.0005	-0.4758	0.1234	0.2172	-0.462	-0.5878	0.3401	0.1981	-0.0656	0.4207	1.0973
HSPA4	heat shock 70kDa protein 4	-2.0664	-1.4864	-1.1123	0.6422	0.45	-1.7445	-1.3745	-1.4104	-1.4139	-1.6265	-1.7308	-1.46	-1.1375	-1.0304	-1.2473	-1.006	-1.0933	-1.3696	-1.2017	-1.4805	-1.2392	-1.6908	0.9209	1.2678	-1.3465	-1.3219	-1.4972	-2.0119	-2.0987	-1.5101	-1.9156	-1.818	-0.753	-1.1468	-0.4788	-0.4044	-0.2044	-0.001	-0.3265	-0.6267	-1.3054	-1.1405	-1.4778	-1.0106	-1.3295	-1.2787	0.5923	-0.193
HSPA5	heat shock 70kDa protein 5 (glucose-regulated protein, 78kDa)	-0.302	0.8242	1.5192	1.2638	1.1215	1.0493	1.1076	2.2378	1.7607	1.2895	0.5034	1.3554	0.4188	0.8691	1.3591	0.8026	0.5735	0.6026	1.1967	-1.0189	-1.4071	-1.4593	1.9498	1.151	0.3025	0.0945	-0.6611	-0.0428	-0.1335	-0.2287	0.5726	0.3193	1.7078	-0.415	0.1796	1.7107	0.5598	0.0692	0.528	0.7245	-0.8218	0.248	0.007	-1.1767	-2.1875	-2.5867	-0.1446	-1.067
HSPA8	heat shock 70kDa protein 8	0.7492	-0.0759	-0.0854	-0.1963	-0.1891	-0.7043	-0.695	-0.9544	-0.6337	-0.1598	0.1823	-0.3689	-1.1208	-0.7377	-0.5066	-0.3784	-0.4896	-0.404	-1.6325	0.0451	-0.0332	-0.2991	-0.8202	-0.1331	-0.3288	-0.743	-0.4074	-1.0558	-0.671	-0.2281	-0.0533	0.4267	-1.7275	-0.8742	-0.6556	-0.8955	-0.5643	-0.4687	-0.8504	-1.0116	-1.3371	-1.2701	-1.8215	1.0717	-0.4773	0.0055	-0.6902	0.1588
HSPA9	heat shock 70kDa protein 9 (mortalin)	-1.148	0.4781	-0.935	0.1759	0.1662	-0.378	1.1146	-0.9758	-0.8201	-2.1093	-0.8718	-1.1049	-0.4336	0.39	-0.7328	-0.564	-0.2779	-1.6762	-1.7724	1.3339	1.2424	1.2637	-0.3983	0.3863	-0.8049	1.1474	0.7193	-0.5067	-1.2883	-0.0225	0.6964	0.4757	-0.7648	0.9829	-0.265	-0.3569	0.1001	0.2261	0.2394	-1.1017	-0.7522	-0.7426	-0.5598	1.9016	1.8226	2.564	1.3318	-0.2136
HSPB1	heat shock 27kDa protein 1	0.7617	0.555	1.284	0.2787	1.2555	1.3638	0.371	1.5533	0.4009	0.5094	1.0686	1.1861	0.8674	1.1665	0.912	0.9656	0.3556	0.1942	1.539	0.6066	0.3625	-0.4764	0.149	0.1509	1.2111	0.8712	-0.217	-0.3082	0.4583	-0.9486	0.8714	0.9451	1.2159	0.0844	0.6813	0.6328	-0.1946	0.2615	0.7184	0.1751	-0.3885	0.1746	0.3373	-1.3078	-0.3984	-0.5738	0.727	-1.2525
HSPB2	heat shock 27kDa protein 2	-1.8949	-1.9337	-1.9574	-0.1512	-1.1411	-1.6719	-2.244	-1.7445	-1.1678	-0.6623	-1.6897	-1.6211	-1.1188	-1.0139	-1.2316	-1.7384	-0.7084	-0.9776	-0.9939	-1.6956	-1.5032	-1.6335	0.3563	0.7303	-1.1533	-1.1352	-0.7452	-1.0184	-1.2285	0.12	-2.1426	-1.6778	-0.6249	-1.1607	-1.1329	-0.9014	0.662	-0.0037	-0.187	-0.4528	0.5622	-0.0869	-0.5289	-1.1881	-0.9387	-1.4912	0.1599	1.4851
HSPD1	heat shock 60kDa protein 1 (chaperonin)	0.6856	-0.43	-2.7611	-0.6007	-1.2928	0.5837	-1.5098	-2.6856	-1.2434	0.1094	-0.0554	-0.2626	-1.1708	-0.7069	-1.7115	-0.5352	-0.8841	-0.1502	-0.918	-1.5959	0.2788	-0.8548	-0.1588	0.1629	0.1551	0.4331	0.6953	-1.3967	0.145	0.3941	-0.1567	0.3567	-1.6796	-1.5566	-0.5157	-0.8148	0.553	-0.5238	-0.0412	0.1741	0.0351	-0.7415	-0.2513	-0.0644	0.4875	0.1379	0.3244	2.0304
HSPE1	heat shock 10kDa protein 1 (chaperonin 10)	-0.922	-0.9576	-0.4516	1.0936	0.5655	-0.6471	-0.7947	0.4326	0.0793	-0.5906	-1.3429	-1.4817	0.1538	-0.1876	-0.3974	-1.437	-0.8519	-1.4089	-0.5308	-1.0251	-1.1006	-0.715	1.7151	1.1409	-0.545	-0.8516	-1.202	-0.7191	-0.9654	-0.6586	-1.2415	-0.5239	0.3155	-0.3218	0.2162	0.1925	1.256	0.3318	0.122	-0.1884	-0.7865	-0.5411	-0.3435	-1.2453	-1.1047	-1.1929	0.9167	0.251
DNAJB1	DnaJ (Hsp40) homolog, subfamily B, member 1	-0.9237	0.539	-0.4254	-0.7044	-0.8118	0.258	1.0754	-0.0482	-1.6954	-0.3354	0.8503	-0.244	0.3949	0.8556	-0.764	-0.8217	-0.6444	-0.6142	-1.3481	0.4978	0.9032	1.189	0.0892	-0.4773	-0.0297	1.1247	0.3755	0.4722	0.8268	0.7246	0.6488	-0.5729	-0.0632	0.6787	1.2807	-0.4261	0.4727	-0.7333	0.1835	-0.9297	-0.4195	-0.3726	-0.5548	1.7898	0.6371	1.5128	1.3188	-1.0748
DNAJC4	DnaJ (Hsp40) homolog, subfamily C, member 4	-0.9136	-0.7024	0	-0.4409	-0.5915	0	-0.0216	1.0457	0.896	0.7561	-0.4225	-0.9014	-0.0538	-0.5479	0	-1.0791	-0.9601	-1.0158	-0.4268	-0.7682	-1.0548	-0.9862	1.3612	1.6333	-0.0994	-0.5933	-0.5051	0	-0.9678	1.1299	0.1335	0.223	-0.178	-0.7963	-0.348	-0.2202	0.3243	0	-0.733	0.5073	0	-0.4932	-1.0167	-0.0578	-0.9143	-0.7174	0.3816	0.2934
IL1B	interleukin 1, beta	0	0	0	-0.375	0	0	0	-0.6315	0	0	-0.5602	0	-0.4968	-0.3783	0	0	-0.6417	0	0	0	-0.4895	0	0.7753	1.4373	0	-0.6541	0	0	0	0	-0.6074	0	-0.0174	-0.0809	-0.5223	0	0	-0.0667	0	-0.4761	-0.6269	-0.6813	-0.6551	-0.6963	0	0	-0.3743	-0.1673
IL6	interleukin 6 (interferon, beta 2)	-0.0813	-1.3702	-2.1814	0.5832	-0.2593	-0.3972	-0.4824	0.005	0.5893	0.2077	0.1304	-0.3234	-2.1355	-0.8976	-1.504	-0.0808	-1.2326	-1.1406	-0.7147	-0.3496	-0.2724	-0.8383	1.2207	1.7248	-1.2928	-0.9967	0.405	0.2677	-0.4408	-0.9777	1.3064	-0.2709	-0.5529	-0.364	-0.4563	-1.194	0.1795	-1.1721	-1.5341	-1.2406	-0.4346	-0.1865	0.0373	-0.0365	1.0239	0.0183	0.0428	-0.6195
IL10	interleukin 10	0	0	0	0	0	0	0	0	0	0	0	0	0	0	0	0	0	0	0	0	0	0	0	0	0	0	0	0	0	0	0	0	0	0	0	0	0	0	0	0	0	0	0	0	0	0	0	0
INS	insulin	-0.9211	-0.7831	-1.2668	-0.4385	-0.0762	-1.1378	1.4362	1.2762	0.5276	-0.2586	-0.2558	-0.6814	-1.3543	-1.2104	-1.2841	-0.7885	-1.1173	-1.7225	-1.5655	-1.3486	-1.1974	-0.841	0.3044	0.624	-1.1043	-0.8874	-0.5613	-1.6786	-1.9403	0.0219	-1.0696	-0.4148	-1.0017	-0.8854	0.0446	-0.9242	-0.1448	-0.9289	-1.0691	-0.6719	-1.2745	-1.3619	-1.0598	-0.6311	-0.5009	-0.7006	1.1638	-0.4764
JUNB	jun B proto-oncogene	0	0	0	0	0	0	0	0	0	0	0	0	0	0	0	0	1.7485	0	0	1.4921	0	0	0	0	0	0	0	0	0	0	0	0	0	0	0	0	0	0	0	0	0	0	0	0	0	0	0	0
KRT1	keratin 1	-1.2862	-1.0727	-0.633	-0.2437	-0.7901	-1.3063	-1.8414	-1.1695	-1.2597	-1.3024	-1.3975	-1.239	-0.7287	-0.5724	-0.9658	-1.5782	-1.8288	-1.0298	-1.2223	-2.0756	-1.3614	-1.8817	0.6464	0.5459	-1.1759	-1.7064	-1.5513	-2.2848	-1.641	-1.6314	-1.7414	-1.3362	-0.6907	-0.4711	-0.123	-0.3538	0.1792	-0.6944	-1.0094	-0.9138	-1.5363	-1.3342	-1.3581	-1.3591	-0.1872	-0.7944	-0.2738	0.825
LDHA	lactate dehydrogenase A	0	0	5.0536	0	0	0	0	0	0	0.9576	0	1.8554	0	0	0	0	0.4065	0	0	0	0	0	0	0	0	0	0	0	0	0	0	0	0	0	0	0	0	0	0	-0.0232	0	0	0	0	0	0	0	0
LPO	lactoperoxidase	0	0	0	0	0	0.3521	0.2215	0	0.5519	0	1.3823	0	0	0	0	0	0	0	0.5902	0	1.1576	0.663	0	0.3634	0.5533	0	0.3702	0.1641	0	0	0.2184	0	0	0.6789	0	0	0	0.4969	0	-0.0665	0	0.7495	0	0.4124	3.2537	0	1.1412	0.6186
LTC4S	leukotriene C4 synthase	0	0.5308	0	0	0	0.3669	0	0.7748	0.0218	0.8089	0.0334	0.5502	0	-0.2051	0.9433	1.686	0.2889	-0.2112	0	0.0321	1.4684	-0.4508	0	0	-0.0821	-0.5251	0	1.3025	0.2885	0	0.2877	1.8807	-0.657	1.7062	2.2576	1.5302	0	0	0	-0.5946	-0.1277	2.1467	0.2369	2.0822	1.2391	0.2145	-0.6562	1.1435
MB	myoglobin	-1.9396	-2.953	-2.498	-0.4642	-0.9561	-2.2992	-2.5322	-1.0331	-0.6044	-0.2474	-2.7614	-2.0467	-1.3687	-1.2393	-0.9308	-1.2416	-2.7603	-1.5631	-0.7895	-2.1108	-1.3309	-1.8776	1.0681	0.395	-1.5443	-1.8638	-1.6292	-1.4956	-1.3061	-0.5453	-1.5569	-0.977	-0.6013	-1.7706	-0.7701	-0.922	0.362	-0.545	-0.8772	0.162	-0.0584	-0.2765	-0.3915	-1.3733	-1.167	-1.341	-0.0519	-0.0672
MCL1	myeloid cell leukemia sequence 1 (BCL2-related)	0.4254	-0.0525	-0.4832	0.5446	0.6112	0.6491	-0.5222	0.4242	0.0902	0.766	0.3579	0.8143	-0.3233	-0.4552	0.6046	0.5485	-0.0056	0.9078	0.1319	-1.1703	-0.4909	-1.27	0.0106	-0.3204	0.1134	-0.7268	0.1811	-1.4608	-0.5043	-0.6928	-0.1179	-0.0212	-0.4733	-0.6931	0.0593	-0.6061	-0.5358	0.4359	-0.1327	-0.101	-0.2897	-0.2047	-0.3105	-1.4644	-1.2951	-1.3762	-1.2551	-0.8313
DNAJB9	DnaJ (Hsp40) homolog, subfamily B, member 9	0.5535	0.4178	-0.0363	0.2752	1.0051	0.2299	0.0134	-0.2795	0.5236	0.4859	1.0739	1.2475	0.7104	0.2586	1.6024	1.0867	0.8346	1.3118	-0.5286	-0.0764	0.5919	2.5706	-0.512	-0.4961	-0.3141	-1.1053	-0.9258	-0.4277	-0.1324	-0.4144	0.2138	0.0079	-0.4028	-0.2679	0.8442	0.3677	0.2452	0.4924	0.5837	-0.7195	-0.8302	-0.8679	-0.8825	-1.1569	-0.746	-0.6587	-1.0684	-0.724
MET	met proto-oncogene (hepatocyte growth factor receptor)	-0.1584	0.3972	0.3528	1.7863	1.0008	0.5399	0.2437	1.5009	1.158	1.171	0.5476	0.7681	1.1014	0.963	0.3529	0.9113	1.1063	0.6555	0.9582	0.4928	0.6924	0.463	1.2469	1.6345	0.6743	0.406	0.3498	0.7004	0.8786	0.6416	0.7011	0.6861	1.1361	0.7281	0.983	1.3122	1.4274	1.068	0.9905	0.7957	0.3005	0.4027	0.7591	-0.8489	0.3538	-0.468	0.0889	-0.3937
MGST1	microsomal glutathione S-transferase 1	-0.2205	-0.172	-0.3322	0.7144	0.4537	0.0302	0.2516	-0.1564	-0.0485	0.1878	-0.3209	-0.1138	0.2666	0.4664	-0.1467	-0.2705	-0.1266	-0.6336	-0.1711	-0.416	0.1886	-0.9022	0.6382	1.365	0.728	0.7159	0.158	0.17	0.5514	-0.022	0.1189	0.0537	0.9076	-0.1669	-0.1703	0.3327	0.9386	0.0907	0.7002	-0.3636	0.2463	0.2872	0.5879	0.5299	-0.7576	0.3457	1.2373	0.2853
MGST2	microsomal glutathione S-transferase 2	1.1072	1.3826	1.6201	1.3797	1.3759	2.4713	1.2104	1.5349	2.2835	2.322	1.8375	1.8768	0.7904	0.7868	1.3773	1.3982	1.6708	1.4686	1.164	0.2403	-0.109	-0.3951	0.1906	0.0373	1.2737	0.3084	0.2253	1.1734	0.9256	0.898	0.8205	0.7273	0.8514	0.1604	0.7369	1.0081	0.7236	0.6297	1.0378	-0.1653	0.077	0.2544	-0.0303	-0.6804	-0.8305	-1.0086	-0.034	-0.202
MGST3	microsomal glutathione S-transferase 3	0.2401	0	0	2.1637	1.9514	0	0	0	0	0	0.538	0	0	0	0	0	0	0	0.3751	0	0	0	0.4584	1.9589	0	0	0	0	0	0	-0.207	0.7892	-0.262	-0.1274	0	0	-0.0094	0	0	0	0	0	0	0	0	0	0	0
MMP3	matrix metallopeptidase 3 (stromelysin 1, progelatinase)	1.9011	0.3613	2.3698	1.5674	0	4.1907	1.6678	3.5965	4.7179	0.7186	0.134	0	1.3678	0.944	2.7653	0.1529	1.0131	1.5604	0	0.05	0.7318	0.6282	0	-0.112	0.4155	0.1689	0.8034	0	0	-0.1871	0.4112	0	3.0641	-0.0256	0.1058	0.8659	0	-0.2374	-0.2448	0	0	-0.0246	0	0	0	0	0	0
MPO	myeloperoxidase	-3.0972	-0.1435	0.9966	0.7186	0.3217	-0.5899	-0.2009	0.5507	0.3047	-0.2737	-2.3873	-1.0674	0.6579	0.6116	0.347	-0.4149	0.1279	-0.7882	-0.3083	0.3691	0.3918	-0.3956	0.9602	0.5705	0.1167	0.6294	-1.1866	-0.2832	-0.3456	0.27	-0.5831	-1.0463	0.6523	0.6729	1.1643	1.3364	1.3858	0.8497	0.8391	-0.6215	-0.4927	0.1887	0.1782	1.4887	0.1899	1.3719	0.8741	0.366
MPV17	MpV17 mitochondrial inner membrane protein	0.3057	2.3702	1.2645	-0.1842	-0.2014	1.3424	1.1816	0.1918	0.9249	1.5711	0.1109	-0.0662	0.5702	1.0795	0.9677	0.4519	0.365	0.6907	0.8343	0.2836	1.0095	0.3911	-0.2596	0.1796	0.7137	-0.4285	-0.3118	-0.4607	0.5916	-0.2425	-0.3762	0.3223	-0.2594	-0.094	0.7389	1.2957	-0.6256	0.1095	-1.5027	1.0249	1.2839	0.742	1.2267	0.506	0.0963	-0.3124	0.7968	0.5148
MSRA	methionine sulfoxide reductase A	0.5441	0.7873	0.4264	-0.1559	0.4975	1.048	0.7633	0.8571	0.6532	0.2368	0.6735	0.6585	0.5607	0.6753	0.3622	0.8519	0.9456	0.5173	0.2344	1.0239	0.9026	0.8295	-0.3945	-0.4495	0.7363	0.7024	0.8784	0.2053	-0.1453	-0.0341	1.2963	1.1479	0.4285	0.8402	0.3764	0.5346	1.1297	1.1016	1.1419	-0.2471	-0.1484	-0.2077	-0.0479	1.5673	0.8564	1.1462	0.7532	0.8971
MT3	metallothionein 3	-3.1583	-2.3561	-2.2752	-1.1666	-1.0216	-2.8338	-1.9672	-1.7733	-1.3845	-1.2679	-2.2873	-3.093	0.0275	-0.233	-1.9149	-3.3261	-2.2387	-1.9603	0.2592	-0.5998	-0.4716	-0.6825	0.4259	0.0645	-1.078	-0.0475	-0.7706	-0.3942	-0.922	-0.6215	-0.2909	0.0877	0.2714	0.1061	0.7219	0.8465	0.516	-1.3697	-0.5251	1.1688	1.1629	1.9808	1.7091	1.1501	1.1135	1.7386	0.3909	0.5598
NUDT1	nudix (nucleoside diphosphate linked moiety X)-type motif 1	-1.978	-2.2416	-2.2174	-0.5197	-0.6961	-1.5719	-1.5305	0.3456	-0.541	-0.4834	-1.1442	-2.1114	-1.5743	-0.341	-1.2423	-0.8649	-0.0623	-1.2725	-0.5038	-0.8473	-1.2794	-1.9667	0.9649	1.6432	-1.7274	0.0599	-1.0509	-0.9931	-0.4732	0.6671	-1.5611	-0.7155	-0.216	0.1375	-0.1489	0.0796	0.7684	-0.4495	-0.9758	-0.1359	-0.0907	-0.0661	-0.3389	-0.0579	-0.805	-0.023	-0.0647	-0.4757
NCF2	neutrophil cytosolic factor 2	-1.1889	-3.2188	-3.3789	0.0663	-0.6187	-1.2043	-2.7121	-2.0204	-0.9831	-0.2159	-0.9973	-0.7808	-0.477	-1.3306	-1.5003	-1.3591	-1.5287	-1.1467	-0.975	-2.2924	-0.9267	-1.4025	-0.2346	0.409	-0.5531	-1.0656	0.0102	-0.6374	0.2562	-0.1653	-0.8425	0.0326	-1.1989	-1.9702	-1.3616	-1.8508	-0.0612	-0.2644	-0.8569	-0.8718	-0.6553	-1.2718	-0.6727	-1.9155	-0.8576	-1.1875	-0.6317	0.8523
NFE2L2	nuclear factor (erythroid-derived 2)-like 2	-1.6044	-1.7266	-0.1635	-0.8086	-0.6918	-1.8894	-0.7977	-0.9791	-1.032	-0.8075	-1.6629	-0.8497	-0.6025	-0.1336	-0.1973	-0.9319	-0.7664	-1.5851	0.0321	-0.4832	-0.8588	-0.3943	0.4059	-0.297	-0.5094	-0.3851	-0.8424	0.7555	0.3808	-0.0789	-0.6346	-0.7981	0.5003	-0.7441	-0.4235	0.6245	-0.2869	-1.2025	-0.2477	0.2741	0.5199	0.6165	0.5167	-0.5856	-1.0912	-0.2094	-0.0082	-0.2552
NONO	non-POU domain containing, octamer-binding	-0.284	-0.7356	-0.4506	0.9117	-0.1378	-0.8402	0.3772	-0.0863	-0.7788	-0.7434	0.4357	-0.6246	-0.8217	-0.5747	-0.3998	-0.2582	-0.4964	-0.7784	-0.2834	-0.4926	-0.1105	-0.313	0.9247	1.0327	0.0964	0.5529	0.5481	-0.216	-0.8607	-0.5587	-0.3773	-0.3776	0.2953	0.0141	-0.524	-0.5342	-0.4922	-0.7288	0	0.2643	1.1481	-0.8737	-0.2657	0.1395	-0.273	-0.0761	-0.133	0.1314
NOS3	nitric oxide synthase 3 (endothelial cell)	-2.7747	-1.7031	-1.4491	-0.213	-0.8284	-3.8736	-1.5081	-1.2683	-2.0715	-2.3885	-2.8487	-3.4396	-0.9835	-1.0913	-1.5374	-1.5538	-1.5058	-2.8753	-2.4388	-0.7959	-0.7402	-0.6554	0.4309	0.603	-1.4013	-0.7242	-1.7874	-0.7242	-1.8802	-0.8689	-1.0607	-0.9846	-0.5876	-0.5938	-0.0078	-0.7291	0.339	-0.4029	-0.4913	-1.3369	-0.8256	-1.3686	-1.0452	0.1013	0.2815	0.6303	0.473	-0.1015
P4HB	prolyl 4-hydroxylase, beta polypeptide	-0.4667	0.2024	0.7864	0.9731	0.3723	0.2569	0.1249	0.4666	0.4507	0.173	-0.0728	0.4226	0.7904	0.9537	0.0412	0.1011	0.4404	0.0015	0.7493	0.6034	0.6196	0.4207	0.6023	0.9884	0.2217	0.6509	0.019	-0.4372	-0.632	-0.4497	0.3829	0.3322	0.5616	0.1143	0.3227	0.9884	0.518	-0.2833	0.1616	0.5709	0.3479	0.4071	0.4103	1.3881	0.3493	0.6489	0.5975	-0.3678
PRDX1	peroxiredoxin 1	1.9092	1.4834	2.8448	0.8388	1.6161	-0.0181	1.5962	2.7439	1.3793	2.9492	1.689	2.0831	0.3294	0.611	0.3594	0.6004	0.6094	1.6437	0.6817	1.8726	1.1186	1.2105	-1.097	-1.4804	1.8287	0.1556	0.5905	-0.1888	1.0762	0.098	1.4778	0.6927	1.364	1.5306	-0.1778	-1.0077	-0.7142	0.2172	0.5368	-0.8928	0.8105	0.2576	-0.6339	0.4967	1.5692	-0.8894	-0.6646	-1.0425
PARK2	parkinson protein 2, E3 ubiquitin protein ligase (parkin)	-0.3924	-0.3034	-1.2215	0.5647	-0.7672	0.1683	-0.7811	-0.5969	-0.0218	0.039	0.0788	-0.5035	-0.5315	-0.4294	-0.4284	0.0303	0.0229	0.7164	0.1359	-0.7415	-0.4638	-0.5709	-0.8512	-0.2552	-0.8178	-0.0847	0.6517	0.1641	0.4682	-0.2904	-0.8167	-1.3343	-1.1319	-0.444	-1.3381	-1.5663	0.6133	-0.3212	-0.6321	0.5344	0.8982	0.8398	0.5265	-1.0911	-1.6384	-0.9303	-0.4209	-0.2548
PAWR	PRKC, apoptosis, WT1, regulator	0.5643	-1.136	-1.5989	-0.4671	-0.6211	-0.3332	-0.996	-0.8928	-1.2217	-0.6369	-0.3253	-0.8991	-0.6013	-1.3085	-1.0446	-0.466	-0.4071	-0.525	-0.5776	-0.8259	0.9656	-0.803	0.341	-0.3931	0.4932	-1.165	-0.6779	-0.8342	-0.5937	-0.2523	-0.3313	-0.2707	-0.6051	-0.4974	-0.5616	-1.1197	0.4617	0.3095	-0.5185	-0.602	-0.3649	-0.7438	-0.3321	-0.3548	-0.4614	-0.2729	0.3147	1.4618
PDE8A	phosphodiesterase 8A	-1.2205	0.4088	1.4702	0.5782	0.2529	0.0361	0.9136	1.1063	-1.5674	-1.0984	-1.1331	-0.9912	0.1933	0.8841	-0.2736	-1.3653	-1.0361	-1.4398	-1.3375	0.9553	0.416	0.1601	-0.0175	0.2336	-0.6004	0.1486	-0.8947	-0.3163	-1.1767	-0.9127	-0.2803	-0.149	-0.0897	0.9109	0.8987	-0.4695	-0.4255	-1.4529	-0.5035	-0.5107	-0.6194	-0.77	-0.3674	1.212	1.2658	1.0803	0.7741	-0.9329
PFKL	phosphofructokinase, liver	-1.0632	-0.5036	0.2912	0.1682	0.06	0.0392	-0.5516	0.6467	0.2585	-0.0224	-0.4635	0.4165	-0.2856	0.0912	0.4725	-0.5126	-0.4358	-0.0149	0.0141	-1.4939	-1.6463	-1.7689	0.6996	0.3419	-0.692	-1.2932	-1.3769	-0.6681	-0.8409	-1.1034	-0.71	-1.0982	0.144	-0.8945	-0.6792	-0.1623	0.158	-0.7401	-0.576	-0.477	-1.2249	-0.796	-0.9678	-1.8022	-0.9859	-1.8959	-0.612	-0.2691
PGK1	phosphoglycerate kinase 1	3.5122	0.1135	4.1032	0	0	1.1208	0	0	0	0.2233	-0.2035	0	1.4842	0	0	1.7855	0	0	0	0.0797	0	1.2445	0	0	0	2.8599	1.6617	5.0755	0.9466	6.2187	2.4255	0	0	0	0	0	0	0	0	0	0	0	-0.1397	1.3307	0	0	0	0
PON1	paraoxonase 1	0.8541	1.1648	1.5218	1.505	0.8358	1.9843	1.5672	0.7177	2.6667	0.478	0.809	1.111	-1.5602	1.2979	1.6465	1.2472	1.5219	1.3662	0.2661	-0.4872	-0.7086	-2.1654	0.8005	0.4721	1.2329	-0.0571	0.6812	0.3245	-0.7051	-0.705	-0.4905	-0.9082	1.5663	0.5178	-1.0416	0.8827	1.1589	0.6085	-0.1668	-0.323	-0.7594	0.9982	-0.3644	-2.2508	-0.606	-0.9248	1.2373	0.7966
PPID	peptidylprolyl isomerase D	-2.1061	-0.6772	-1.082	-1.0334	-0.7935	-1.461	-0.4079	-0.2627	0	-2.2015	-1.2082	-1.6374	-0.1839	0.144	-1.9731	-1.6002	-1.9749	-1.9878	-0.1885	0.4253	0.4785	0.1935	-0.987	-0.4254	-1.9916	0.7356	-1.2513	-0.3363	-0.9748	-0.8014	-0.5135	-0.6871	-0.8122	-0.8895	-0.0725	-0.5604	0.1441	-0.2468	-0.4199	-0.7253	-0.7522	-0.4526	1.1941	1.4907	0.5284	1.5793	0.0173	-0.4304
MAPK7	mitogen-activated protein kinase 7	2.9367	2.3843	1.4683	1.1185	1.9898	2.6897	1.7127	1.6792	2.4287	2.591	2.6839	2.6852	1.7032	1.2581	2.4819	2.7808	2.364	2.922	1.5431	1.0625	1.5207	1.0044	-0.1159	-0.2724	2.1233	0.6952	2.4966	0.4598	1.1111	0.0492	1.8447	1.8931	0.8958	1.2035	0.9047	0.5235	0.5049	2.0185	1.8069	0.3856	0.0085	0.2276	0.265	-0.0641	-0.7095	-0.5846	-0.7189	-0.018
PRNP	prion protein	-1.2557	0.6566	1.852	1.5312	1.6277	0.2099	1.1008	2.1241	1.4146	0.569	-0.042	0.8951	0.6386	1.202	1.2589	1.4029	1.3723	0.2187	0.7468	0.408	-0.6407	-1.1636	0.663	1.3131	0.1732	-0.0009	-0.6647	1.6039	0.3898	1.105	0.3301	-0.7243	2.2585	0.5784	0.179	1.8449	1.9168	0.6927	1.0923	-0.429	-0.7245	0.0763	-0.0203	-0.2444	-1.1409	-1.691	0.4646	-0.754
PSAP	prosaposin	-0.9604	-1.5387	-0.8502	-0.0227	0.0541	-0.6319	-1.2692	-1.1693	-1.1472	-1.2047	-1.2015	-1.0303	-0.3969	0.1108	-0.2697	-1.16	-0.5308	-1.0723	-1.3931	-0.8473	0.3842	-0.8956	0.9921	1.1073	0.007	-0.2247	-0.7076	-0.2054	-0.7865	-0.6719	-1.1635	-0.9761	-0.0747	-0.1901	-0.0763	0.98	0.6724	-0.3635	-0.6429	-0.8309	-0.8739	-1.2846	-1.1185	-0.728	0.5603	-0.2077	1.0213	0.3063
PTGS1	prostaglandin-endoperoxide synthase 1 (prostaglandin G/H synthase and cyclooxygenase)	-0.3159	-0.507	-0.8384	-0.0098	0.0797	-0.5258	0.847	0.7985	1.5218	1.4633	0.1821	0.1128	-0.9236	-0.5163	0.0139	-0.8016	-0.48	-0.2975	-0.8281	-0.8044	-0.7109	-0.6243	-0.3314	0.3043	-0.5506	-0.8042	-0.5579	-0.8214	-0.8835	-0.4065	-0.7313	-0.4144	-0.9684	-0.8852	-0.2151	-0.5419	-0.6966	-0.5308	-0.6451	-0.6121	-0.9397	-0.8893	-1.0019	-0.8759	-1.037	-0.9612	-0.658	-0.2858
PTGS2	prostaglandin-endoperoxide synthase 2 (prostaglandin G/H synthase and cyclooxygenase)	-2.7509	-1.8152	-0.5118	0.2204	-0.9734	-1.6949	-0.6616	0.2449	-2.0763	-1.9703	-2.3702	-2.6131	-0.1916	0.0358	-0.2854	-0.8526	-1.5149	-2.3454	0.9142	0.0558	-0.4591	-1.1352	0.9843	-0.1971	-0.7886	-0.2315	-1.0559	-1.2197	-1.4649	-0.6084	0.222	-0.1091	0.0174	-0.3145	1.1512	0.9876	-1.4275	-0.8293	-0.8123	-0.1373	-0.9828	0.4912	0.0741	0.6531	-0.1299	-0.5524	0.4743	0.7146
PYCR1	pyrroline-5-carboxylate reductase 1	-1.6728	-2.6559	-3.0634	-1.4872	-1.9346	-2.1225	-2.6479	-2.4176	-2.7003	-1.1872	-1.9109	-1.9254	-0.8971	-1.0501	-2.1038	-1.7367	-2.0579	-1.6051	-1.4827	-1.2489	-0.6003	-0.6281	0.2153	0.2294	-1.4525	-0.8137	-0.95	-1.1499	-0.7478	-0.4176	-0.7895	-0.2617	-1.8231	-0.6814	-1.0023	-0.7218	0.2623	0.052	-0.8096	-1.0656	-0.3018	-0.8456	-0.7164	-1.0724	-0.5113	-0.4006	-0.1932	0.822
REST	RE1-silencing transcription factor	-1.6343	0.8076	0.885	0.425	-0.404	-0.7785	0.6323	-0.2064	-1.8506	-1.4236	-0.3911	-1.0926	-0.6796	-0.6104	-0.6358	-0.655	0.0835	-1.3615	-1.0554	1.1227	1.0351	1.1648	-1.0342	-0.3441	-0.4106	0.2878	-0.3839	-0.7068	0.0829	-0.2333	0.6419	-0.7351	-1.0053	0.8961	0.8356	-1.6289	0.2189	-0.4888	-0.208	0.0877	-0.1211	-0.1027	-0.8472	1.7443	1.397	2.294	0.8477	-0.4597
RFNG	RFNG O-fucosylpeptide 3-beta-N-acetylglucosaminyltransferase	-1.6622	0	-1.6758	1.0975	-0.5217	0	-1.4674	-1.2601	-1.1842	0	0	0	-1.0923	-1.2319	-1.3765	-1.4093	0	0	0	-1.6083	-1.4092	0	2.0288	2.1709	-1.3378	-1.4957	-1.0897	-0.9307	0	-0.8256	-1.3992	0	0.7119	-0.7831	0.3344	-0.6399	1.0347	-1.7536	-1.6888	0.7534	-1.0401	-1.3938	-1.2577	-0.1687	0.6223	0.1648	1.4344	0.5252
S100A9	S100 calcium binding protein A9	0.1164	-0.7218	-2.8278	0.4827	-0.1857	-0.2198	-0.5036	-1.2636	-0.8173	-1.4498	0.1902	-0.5373	-0.9631	-1.1211	-1.4475	0.089	-0.8291	-1.2401	-0.5797	-0.8214	-0.7097	-0.8699	-0.8392	0.0622	-0.8842	0.5569	0.2712	-0.3832	-0.7409	-0.14	-0.0212	-0.2578	-0.4076	-0.4762	-1.0645	-0.8809	-0.7225	-0.89	-1.2894	-0.8013	-0.6128	-0.5546	-0.4454	0.3125	0.3955	-0.1511	-0.1224	-0.9708
CCL5	chemokine (C-C motif) ligand 5	1.2265	1.2476	1.4446	1.4822	2.0643	2.4776	1.5627	3.0192	2.2542	1.9836	1.5862	1.9696	1.4835	1.3641	2.1318	2.0815	2.1324	1.7613	1.812	0.5545	0.5727	-0.338	1.6015	0.6261	1.6531	0.7619	0.7945	1.2885	0.679	0.1703	1.6546	1.4429	1.4069	0.8813	1.7089	2.0724	0.291	0.7234	1.3304	0.8355	0.2834	1.0598	1.2379	-0.1743	-0.7095	-0.5428	1.1847	0.5853
SEPW1	selenoprotein W, 1	-0.6038	-0.8834	-2.0151	0.6095	0.2699	-0.9773	-1.474	-1.3162	-0.4703	-1.359	-0.7713	-0.533	-0.9592	-1.0352	-0.7453	-0.7632	-1.2424	-1.3756	0.2439	-1.0714	-0.3788	-0.7934	0.282	0.7496	-1.0336	-0.8647	-0.3196	0.084	-0.2886	0.3455	-0.4897	-0.6898	-0.9304	-1.1812	-0.215	-0.4684	-0.3064	-0.1634	-0.7834	1.0307	1.2525	1.4096	0.5926	-0.9581	0.407	0.1151	0.6275	1.0844
SFPQ	splicing factor proline/glutamine-rich	0	0.7085	4.4536	0	0	0.0397	1.2847	0.186	4.6352	0	0.1259	0.1569	0.9563	-0.142	0	0	1.2532	3.344	2.161	1.6475	-0.2101	0.1607	0.4096	0	0	1.5154	2.6426	2.3027	0	0.4364	5.3632	0.075	0	0.9142	-0.1834	-0.1756	0	1.1338	2.8399	0.7049	0	0	0	0	0	0	0	0
SFTPD	surfactant protein D	-0.9691	-0.7479	-0.2634	0.048	-0.1088	-0.3287	-0.4444	0.3226	-0.0322	-0.1348	-0.405	-0.3526	-0.261	-0.3436	-0.2003	-0.2099	-0.354	-0.2843	0.0777	-0.2339	-0.7027	-0.3025	-1.1042	-1.2122	-0.2807	-0.1648	-0.2686	-0.3846	-0.2504	0.0125	-0.3358	-0.4544	0.0669	-0.0198	-0.8048	-0.5603	-0.0401	-0.1982	0.1039	-0.7219	-0.6884	-0.6116	-0.3399	-0.3033	-0.8953	-0.5238	-0.2297	0.1141
SLC2A1	solute carrier family 2 (facilitated glucose transporter), member 1	0.0591	0.0557	0.3136	1.2048	1.4194	0.1772	-0.0101	0.0596	0.6059	0.2873	-0.1039	0.162	-0.3609	-0.2964	0.4939	0.1129	0.5008	-0.0154	-0.2624	-0.3389	-0.8094	-0.5748	0.2279	0.2829	-0.3441	-1.1016	-0.1744	-0.7716	-0.8384	-0.6365	-0.5367	-0.4081	-0.0599	-0.0693	0.0797	0.223	-0.7138	-0.1776	-0.1238	-0.6176	-0.8954	-0.8778	-0.7628	-1.6712	-0.5167	-1.6378	-0.1164	-0.1668
SLC2A3	solute carrier family 2 (facilitated glucose transporter), member 3	1.8852	2.4098	3.1931	1.3826	1.3697	2.5536	1.6877	1.7565	2.7102	2.1436	1.9562	2.4018	1.6442	1.2592	1.971	1.3307	2.2749	2.1446	1.3752	1.0413	0.711	0.7265	0.1685	0.1693	1.599	0.1179	0.1778	1.2047	1.2368	1.1257	0.7541	0.601	0.8561	0.4791	0.5513	0.9224	1.2381	1.7073	1.9143	0.1466	-0.2574	0.251	0.4578	0.5151	-0.2975	-0.455	-0.487	-0.705
SOD1	superoxide dismutase 1, soluble	-0.0617	-0.5713	-1.6653	1.4273	-0.3965	-0.6219	-0.7084	-1.3145	-0.932	-0.9401	-0.2883	-0.6804	-0.7144	-0.5619	-1.3108	-0.3903	-1.0137	-1.2882	-1.178	-0.8498	-0.3678	-0.7082	1.4077	1.5718	-0.5937	-0.4739	0.161	-0.8569	-1.0397	-0.2894	-0.5063	-0.4581	-0.0627	-0.0767	0.2431	0.3242	0.2211	-0.5595	-0.6169	0.1046	-0.6338	-0.7278	-0.2117	-0.1641	0.2105	0.4024	0.6251	-0.6112
SOD2	superoxide dismutase 2, mitochondrial	-0.6852	-0.0442	0.4615	0.8	0.0806	1.0489	2.1965	0.2229	1.5021	0	0.2499	-0.136	-0.1305	0.0362	0.5634	-0.0361	0.6105	-0.3286	-0.2894	1.666	1.1447	0.107	-0.5569	1.1218	-0.6865	0.856	0.3643	-0.2921	-0.1788	0	0.2284	0.2281	-0.4123	0.0926	-0.4129	-0.2684	-0.7261	-0.4542	0.1762	-0.2052	-0.1142	-0.6701	0.1187	0.0254	0.3821	0.0992	2.9202	-0.4183
SOD3	superoxide dismutase 3, extracellular	0.3879	-0.0805	0.0186	0.2911	0.3404	0.5685	-0.4353	0.4541	0.1904	1.4277	0.3833	0.6115	0.2047	0.4689	0.6726	0.701	0.2187	0.5056	0.6215	-0.3113	-0.0363	-1.1841	-0.091	0.0421	-0.3791	-0.4145	0.1367	1.2135	1.3196	0.6675	0.1357	0.2854	0.4041	-0.219	-0.0722	0.5549	-0.7888	-0.4123	-0.1246	0.5643	-0.3245	0.027	0.0813	-0.5149	-0.6541	-1.2463	-0.1998	-0.1177
ST13	suppression of tumorigenicity 13 (colon carcinoma) (Hsp70 interacting protein)	-0.5272	1.0198	1.2577	0.281	0.8795	0.5432	1.0462	1.6684	1.4344	0.9892	0.4184	0.7488	0.4361	0.3047	0.8204	0.2705	0.5578	-0.0693	0.9368	-0.249	-0.621	-0.4005	0.5926	0.5253	0.4711	-0.3962	-1.015	0.7	0.5465	0.0229	0.264	-0.841	0.9818	-0.5917	-0.4907	0.7942	-0.2558	0.3291	-0.2344	0.4509	0.164	0.2864	-0.0351	-1.1166	-0.619	-0.9086	-0.3843	-1.8491
TCP1	t-complex 1	-0.7156	0.9698	2.0586	0.821	1.2376	1.1911	1.1565	1.7319	1.4549	0.886	-0.0175	0.9166	1.1825	1.4442	1.4652	1.0841	1.5462	0.7724	1.0559	0.5133	-0.0158	-0.7706	1.3115	0.6561	0.6811	0.8395	0.2446	1.0757	0.3741	0.6628	0.5009	0.0985	1.3444	1.0315	1.5335	2.1011	1.3294	0.9733	1.49	0.5433	0.1997	0.9458	0.7999	-0.6043	-1.02	-0.9048	1.1727	0.552
PRDX2	peroxiredoxin 2	-0.0599	-0.7829	-0.583	0.326	0.348	0.0777	-0.4259	1.2432	0.0903	1.1722	-0.1399	0.8383	0.365	0.2583	0.6974	0.5145	0.2095	0.5821	0.6333	-0.0129	-0.4981	-0.0198	-0.3971	0.6656	1.0073	0.7859	0.2519	0.9755	2.4636	2.5427	-0.3158	-0.1027	0.0023	0.2069	0.2958	0.1654	0.3113	0.5317	-0.2795	0.7228	0.3777	0.0292	-0.1157	-0.932	-1.0665	-0.967	-1.1392	-0.055
TLR4	toll-like receptor 4	-0.09	0	-0.5032	1.4819	0	0	0	2.0339	0	-0.4145	-0.311	0	0	0.1862	0	-0.2649	0.035	0	0.0527	0	0	0	-0.4647	1.6403	0	-0.5066	0	0	0	5.9409	-0.3808	1.7301	0	0	0	-0.5033	0	0	0	0	-0.4433	0	0	0.3375	-0.2799	0.5679	0	0
TNF	tumor necrosis factor	-3.4599	-2.8906	-2.7639	-0.7179	-1.3649	-3.0016	-1.7909	-2.518	-2.9197	-2.022	-4.0992	-2.8759	-1.0277	-0.4727	-2.0916	-2.5796	-2.7395	-3.4967	-1.4106	-0.2361	-0.4472	-0.4989	0.839	0.6643	-0.8147	-0.5379	-0.4326	-0.215	-1.7463	-0.1912	-1.671	-1.0353	0.1777	-0.5692	-0.0916	0.1433	0.2162	-0.7564	-0.931	0.1223	-0.1836	-0.4984	-0.2073	0.4684	0.9615	1.1882	1.5779	0.8853
TP53	tumor protein p53	0	0	0	0	0	0	0	0	0	0	5.3859	0	0	0	0	0	0	0	0	0	0	0	0	0	0	0	0	0	0	0	0	0	0	0	0	0	0	0	5.5481	0	0	0	0	0	0	0	0	0
TPO	thyroid peroxidase	-1.4921	-0.171	1.5636	0.0891	-0.0703	-1.047	-0.3617	0.8415	0.919	0.0055	-0.9296	0.0669	-0.0069	0.3848	-0.2457	-0.0412	-0.4445	-0.6563	-0.0446	-0.5401	-0.5793	-0.2683	0.6706	0.2956	-0.7465	0.3142	-1.5713	1.7469	1.4054	0.8843	-0.2264	-0.3471	0.562	-0.1012	0.1708	1.378	0.1265	-0.8523	-0.0931	-0.4357	-0.4713	-0.4159	-0.6563	0.4297	-1.0699	0.5636	0.7843	-0.8279
CCT3	chaperonin containing TCP1, subunit 3 (gamma)	1.7853	2.9453	3.1014	-0.2735	1.6425	0.9824	2.9351	1.9125	2.1058	1.8487	1.6634	1.7472	1.461	1.4474	1.1743	1.1342	1.6695	1.4399	1.4482	1.9083	1.7365	2.1912	-0.757	-0.8678	1.6582	1.3574	1.3819	0.0432	2.4616	0.8082	1.3007	1.4243	0.9497	0.9673	-0.2788	0.3047	-1.5453	-0.4259	0.5568	0.1494	0.5211	0.1815	-0.2867	-0.4687	1.255	-0.2579	-0.2149	-0.478
TSC1	tuberous sclerosis 1	1.0084	1.3398	2.5726	1.1974	1.2164	0.9703	0.4868	0.7239	1.9991	1.8356	0.6103	0.3505	0.7861	1.09	1.8669	0.3828	1.5023	2.1872	1.5672	1.0236	0.1474	0.8123	1.0598	1.3601	1.0778	-0.1326	0.4583	1.3086	0.7803	0.8918	0.477	-0.493	0.8718	-0.2068	0.6044	1.0325	0.9169	1.0739	1.4473	1.3113	1.3578	1.9191	0.93	-0.2345	-0.2728	-0.5401	-0.3261	-0.1636
DNAJC7	DnaJ (Hsp40) homolog, subfamily C, member 7	2.0103	1.551	-0.0458	-0.1199	-0.151	1.4236	0.0685	-0.3417	0.1194	1.7605	0.7111	0.5679	-0.0661	-0.1067	-0.4514	-0.3586	-0.6942	1.2786	0.3036	-0.107	-0.7743	1.053	-0.733	-0.8139	0.4153	0.2911	0.717	-0.6548	0.6304	-0.2745	-0.7608	-0.0151	-0.3815	-0.5225	-0.7086	-0.6962	-0.2631	-0.6514	-0.6282	-0.5258	-0.3553	-0.4432	-0.3459	-0.5206	-0.276	-0.3285	-0.7914	-0.1819
TTN	titin	0.4562	-0.0027	-1.141	0.0071	-1.5558	0.2813	-0.529	-1.3552	0.103	0.4428	0.1609	-0.1845	-0.8407	-0.8717	-0.9169	-0.3449	-0.0353	0.4823	-1.1276	-1.0847	-0.8864	-0.7923	-0.2846	1.2001	-0.0539	-0.5212	-0.7397	-0.6503	0.1484	-0.6917	-0.2453	-0.1265	-0.8646	-1.3544	-0.5531	-0.7455	-0.0608	-0.1452	-0.085	-0.8281	-1.0672	-1.0517	-1.308	-1.2061	0.1717	-0.9615	-0.4139	-1.3144
TXN	thioredoxin	-0.8449	-1.6372	-1.0177	1.6888	0.1406	0.6632	-0.9813	-0.6399	-0.0859	0.7909	-0.6277	0.0792	-1.1336	-0.7053	-0.1943	-0.3227	-0.0783	0.068	-0.2656	-0.7268	-0.8302	-0.8139	0.7515	2.8232	-0.2107	-0.5928	-0.7639	0.2998	0.4649	0.333	-0.802	-0.2183	0.3993	-1.6118	-1.4267	-0.7311	0.8678	-0.0852	-0.7852	0.5722	1.0466	1.5688	0.214	-1.7181	-0.7952	-1.4684	-0.9701	-1.4564
TXNRD1	thioredoxin reductase 1	-2.5873	-2.1295	-0.6945	1.4571	-0.3042	-1.6114	-0.567	-0.3262	-1.1481	-0.8692	-2.979	-2.337	-0.4136	0.2052	-0.5005	-2.5748	-1.4124	-0.7841	0.4173	-0.0741	-0.4219	-0.6297	1.5411	2.5078	-1.2478	0.3219	-1.6258	0.4057	-1.177	0.2559	-0.9275	-1.232	1.3978	0.6035	0.3938	0.7087	1.922	-0.9361	-1.1263	1.0809	0.6759	0.833	1.0865	0.6217	1.2311	0.9056	1.2895	-0.6398
UCP2	uncoupling protein 2 (mitochondrial, proton carrier)	0	0	0	4.0668	10.8027	0.4472	0	0	0	0.9525	0	0	0	0	0	0	0	0	0	0	8.0491	0	0	0.2836	0	0	0	0	0	0	0	0	0	0	0	0	0	0	0	0	0	0	0	0	0	0	0	0
WNT1	wingless-type MMTV integration site family, member 1	0.893	0.2024	-0.2459	0.5648	0.5884	0.7768	0.2058	0.3346	0.4501	0.9537	1.1417	0.6432	-0.0914	-0.2964	0.2806	0.4608	0.4461	0.5952	0.6038	-0.4839	0.0747	-0.4896	0.2939	0.0873	0.5068	-0.1299	0.1234	-0.4381	0.2393	-0.3188	-0.1326	-0.2149	-0.0576	-0.5535	-0.4904	-0.1485	-0.4592	0.3691	-0.086	0.3301	0.2615	0.3521	0	-1.6728	-0.6756	-1.8834	-0.7218	-0.4358
CSDE1	cold shock domain containing E1, RNA-binding	-1.4119	-1.2686	-1.3568	-0.8261	-1.1804	-1.4944	-1.4796	0	-1.5321	-1.3785	0	-1.3495	-0.6001	-0.8044	-1.2673	-1.4815	-1.4242	-1.4151	-0.9297	-1.1069	-0.5406	-0.6571	0.4164	0.5032	-1.2512	-0.6714	-1.3452	-0.9922	-0.9092	-1.2688	-1.0354	-1.0022	-0.4533	-0.7507	-0.7552	-0.9065	-0.1737	-0.2923	-0.6396	-0.231	-0.032	-0.1304	-0.2631	0.2384	-0.3247	0.4301	0.8407	-0.1729
PXDN	peroxidasin homolog (Drosophila)	-0.315	-0.579	-0.9446	-0.7468	-1.2923	0.5915	0.1656	1.5187	1.8706	1.1816	0.1024	-0.4463	-1.0189	-1.2517	-0.7993	-0.274	-0.8174	-1.647	-1.0264	-1.5367	-0.7982	-1.7068	1.0184	1.005	0.5147	-1.0382	0.382	-1.8845	-1.0845	-0.1251	-0.926	0.0008	-1.3265	-0.1595	-0.4658	-1.0993	-0.9625	-0.3111	-1.0737	-0.2468	-0.3916	-0.708	-1.4024	-1.5319	-1.658	-1.2442	0.0342	0.1832
NR4A3	nuclear receptor subfamily 4, group A, member 3	0	0.9697	0	0	0	8.1572	0	0	0	0	0	1.77	1.3085	0	0	7.5488	0	0	0	0	0.7895	0	0	0	0	0	0	0	0	0	0.8352	0	0	0	0	0	0	0	0	0	0	0	0	0	0	0	0	0
EPX	eosinophil peroxidase	-1.1114	-0.8778	-2.1328	-2.1906	-1.6847	-0.2715	-0.8732	-1.7741	-1.7335	-0.4122	-0.5038	-1.2151	-0.0653	-0.565	-0.8023	-0.8416	-1.1528	-0.5464	-1.1337	-1.0745	-0.4098	-0.6862	-0.6279	0.1591	-0.4995	0.2282	0.895	-0.2745	0.0482	0.3313	0.0603	0.485	-1.9061	-0.327	-0.8788	-0.842	0.1174	4.0994	2.271	-0.3985	-0.6395	-0.5721	-0.4499	-0.3933	0.3267	0.9624	-0.3708	0.8346
FZD1	frizzled family receptor 1	1.6426	1.6598	1.1702	1.1889	1.4194	2.0179	1.3204	0.7701	2.2323	2.3667	2.0656	2.2176	1.2427	0.5752	1.0558	1.1825	1.0847	2.0991	1.3518	0.0719	0.5359	0.4294	0.3008	0.2677	1.6392	0.9114	0.6281	0.4662	1.0916	0.4304	1.1449	1.4906	0.0861	-0.0406	0.4596	0.9277	0.2562	-0.5129	1.1281	0.4945	-0.2264	0.1543	-0.345	0.0229	-2.0921	-0.6382	-0.5537	0.1906
NME5	NME/NM23 family member 5	-2.5614	-0.9168	-1.6659	-0.4734	0.1416	-3.1115	-1.9855	-2.5534	-3.2597	-2.1745	-1.7575	-2.8238	-0.3617	-0.6978	-1.2098	-1.4048	-1.3363	-2.4692	-0.2624	-0.5867	-0.6194	-0.1383	1.9216	0.9017	-0.8446	-0.9443	-1.7413	-0.9399	-1.5246	-0.0959	-1.1744	-1.4074	-1.1031	0.0036	0.5698	-0.1032	0.8611	-0.4969	0.5814	0.1842	0.2746	-0.1632	-0.6938	0.54	-0.6318	0.4799	1.2166	0.5371
RIPK1	receptor (TNFRSF)-interacting serine-threonine kinase 1	0	0	0	-0.6658	-0.6629	0	-0.8954	0	0	-0.2511	-0.8333	-0.837	-0.3584	-0.7192	0	0	-0.5663	0	0	-0.6494	-0.8585	-0.7803	0.9704	0.7676	-0.3913	0.1904	0.5346	0	0	0	-0.7758	-0.1612	-0.2274	0	-0.0769	-0.5377	1.3923	-0.7698	0	-0.8236	-0.4265	-0.7618	-0.4199	-0.1252	0.1133	-0.778	0.0467	0.521
VNN1	vanin 1	-0.8259	-0.1039	0.4774	1.5882	0.7862	-0.4029	0.0781	-0.2347	-0.2636	-0.3511	-0.5685	-0.2678	-0.0267	0.2875	-0.4248	-0.4952	0.0001	-0.6948	-1.0187	0.2989	-0.0122	-0.2582	0.903	1.6775	-0.5349	-0.191	-0.5112	0.1885	-0.4607	0.2562	0.017	-0.2082	0.4435	0.137	-0.3728	-0.0364	0.3813	-0.0182	0.0493	-0.7673	-0.7156	-0.687	-0.5331	0.5851	-0.779	0.0544	0.5395	-0.5855
SQSTM1	sequestosome 1	0.1873	-0.4401	0.3385	-1.0567	-0.4065	0.0242	-0.4013	-0.0668	-0.9388	-0.8924	-0.4595	-0.4977	-0.5897	0.2965	-0.831	-0.5081	-0.7713	-1.0656	-0.953	-0.0778	-0.0086	0.5371	-0.8433	-1.1951	-0.2832	-0.5932	-0.1339	-1.8874	-0.8611	-0.4661	-0.7542	-0.7732	-0.7888	0.0158	-0.6794	-1.1388	0.0634	-0.0409	-0.0411	-1.0019	-0.4211	-0.6935	-0.3813	-0.0511	0.7067	0.0406	-0.9799	0.1956
NOL3	nucleolar protein 3 (apoptosis repressor with CARD domain)	-1.3809	0.4067	1.1389	1.5035	1.1976	-0.2804	0.4663	1.1474	0.9853	-0.366	-0.6114	1.2324	1.0029	0.804	1.5034	-0.1815	0.5052	-0.2206	1.4709	0.2433	-0.7895	-0.5617	0.4247	0.3989	0.0485	-1.0212	-0.5038	0.2231	0.1176	-0.4262	0.237	0.1883	1.1033	0.4495	0.6576	1.0308	-0.0607	-1.529	0.2058	0.8564	0.2061	0.8074	0.3536	-0.0374	-0.3886	-0.1551	0.1092	-0.6155
DNAJA3	DnaJ (Hsp40) homolog, subfamily A, member 3	1.7436	1.076	1.7781	0.2931	1.0925	0.372	0.5988	1.8425	1.1648	0.8645	0.7967	1.2747	0.7064	1.1309	0.9806	0.9806	1.5205	1.0317	1.8571	0.979	0.5392	-0.0186	-0.0135	-0.5067	0.1099	0.9824	0.9092	0.8117	0.5458	-1.3997	-0.1661	0.4224	1.0768	0.1873	0.3389	0.3833	0.6276	1.1069	1.1433	1.1689	0.562	0.9592	1.2991	-0.4703	-0.0026	-0.5797	-0.6136	0.6777
RGN	regucalcin (senescence marker protein-30)	-1.5645	-1.4311	-0.9373	1.4226	-1.2774	-1.421	-1.1983	-0.5062	-0.9403	-1.6926	-1.2906	-1.6922	-0.396	-0.1661	-0.7742	0	-1.0986	-1.6822	-0.6328	-0.4534	0.031	-0.9777	0.5542	1.0042	-0.3793	0.2366	-1.2992	-0.8299	-1.2948	-1.3236	-1.2356	-1.0936	0.5026	-0.2595	-0.4226	-0.4342	0.4037	-0.9344	-1.16	-0.4638	-0.3248	-0.3149	-0.2742	0.552	-0.57	0.3384	0.7625	-0.7048
PDLIM1	PDZ and LIM domain 1	0.2074	0.8804	0.8655	-0.2578	0.2184	0.7209	1.4668	1.2091	0.9537	0.8104	0.5726	0.884	1.0476	1.2498	0.7164	0.995	1.1831	0.6488	-0.1259	1.8599	1.4886	1.3826	0.0379	-0.0362	0.6524	1.2114	1.0984	1.1132	0.7463	1.2688	1.3181	1.159	0.467	1.1148	0.712	0.9729	0.2349	0.1642	0.5966	0.2657	0.2645	0.2758	0.2127	2.4036	1.7719	2.4629	1.3462	1.0951
GPR37L1	G protein-coupled receptor 37 like 1	1.0826	0.5511	0.8676	1.9935	2.4241	2.351	0.325	1.2205	1.1788	1.6308	1.3167	1.5508	0.6018	0.4788	1.1563	1.553	1.7223	1.2311	0.3294	-0.3178	0.0072	-0.1014	1.1666	1.3848	2.0015	-0.4899	0.8381	-0.4095	-0.3763	0.2145	0.523	0.7383	0.8772	0.5383	1.0342	0.4245	1.0682	0.9592	1.0192	-0.375	-0.851	-0.545	0.069	-0.9487	-0.7688	-1.099	0.3989	-0.1422
GSTO1	glutathione S-transferase omega 1	3.1526	4.3805	3.0867	0	0	0	6.4553	0.8775	3.8051	4.7144	5.3654	0	0	2.1591	0	0	1.4257	0	0	0	0	0	0	0	0	0	4.5016	5.6449	0	0	0	0	0	0	1.3248	0	0	0	0	0	0	0	4.4781	0	0	0	0	0
PAGE4	P antigen family, member 4 (prostate associated)	1.376	0.8827	1.3503	-0.4011	0.3212	-0.1418	0.223	0.4016	1.744	-0.286	1.3068	0.6252	-0.931	-0.868	0.3412	1.1809	0.5671	1.1423	-0.1455	1.1195	0.0148	0.7044	0.7445	0.3242	-0.0937	-0.6828	-0.0355	0.58	0.5339	-0.2051	0.6706	0.2825	-0.2286	0.4709	0.0625	0.7789	-0.597	0.8129	0.8765	-0.0166	0.2214	0.8241	-0.5717	0.3557	1.2256	-0.8313	0.8089	1.4254
BAG5	BCL2-associated athanogene 5	-0.366	-0.0517	0.1335	1.9161	0.6219	0.0724	-0.201	1.9588	1.2745	1.5942	0.3292	0.5203	0.4655	0.3845	-0.4593	0.0788	1.2425	0.6898	-0.6268	-0.3017	-0.1417	-0.3879	1.4135	1.7426	0.3678	0.9907	0.3236	0.1157	0.7053	0.3705	-0.7725	-0.611	0.0549	-0.6858	-0.6686	0.2947	1.0782	1.1798	0.7183	-0.5658	-2.0635	-1.7943	-1.6329	0.5946	-0.6883	0.0852	0.3869	-0.5248
PRDX6	peroxiredoxin 6	-0.6197	-1.0491	-1.3084	-1.2116	-0.7263	0.5268	-1.4439	-0.2422	0.3262	0.1077	-0.4845	-0.6461	-0.6772	-0.2715	0.0684	-0.4361	0.1443	-0.3271	0.1465	-1.6164	-1.2	-2.0794	0.609	0.4998	-0.2414	-0.7201	-0.5951	-0.5692	-1.0399	-0.599	0.1638	0.8728	-0.5396	-0.8088	0.1683	-0.2771	0.8565	0.5492	0.1557	0.3583	0.7622	1.2357	0.8794	-1.3151	-1.0671	-1.783	-0.3234	-0.789
RNF7	ring finger protein 7	0.933	-0.6252	-0.1468	-0.1016	-0.8609	2.5785	0.3332	0	-0.2573	0	0.6891	0.9071	0.4094	-0.8823	-0.7466	-0.2287	-0.8432	-0.9056	-0.3505	-0.0943	-0.6964	0.5176	0	-0.687	-0.5391	-0.1692	0.0968	-0.0743	-0.2019	0.3176	2.1851	0.7906	-0.2517	-0.4317	1.966	1.5501	-0.4131	0.3783	1.1285	-0.3048	0.2431	-0.4298	-0.8041	-0.1967	0.2479	1.3575	-0.3238	-0.1616
MTL5	metallothionein-like 5, testis-specific (tesmin)	-0.5358	-0.7468	0.9398	-0.7817	-0.9019	-0.1613	-0.6532	-1.0034	-1.0572	-1.7147	-1.3843	-1.4844	-0.8091	-0.2943	-2.3315	-0.615	0.2974	-0.8404	-1.4583	0.3401	0.3045	-0.5601	1.6806	-0.2153	-0.6146	-0.1428	0.7713	0.5952	-1.5339	0.5072	-0.2285	-1.1798	-0.3771	0.9213	0.6252	-0.3076	0.2175	-0.8498	-0.4522	0.4366	-0.9137	-0.3594	-0.8535	-0.1186	-0.7698	-0.071	1.5313	1.3126
KEAP1	kelch-like ECH-associated protein 1	0.2831	-0.969	-1.1882	-1.3703	-0.5701	-1.6132	-1.8833	-1.6707	-0.8019	-1.0357	-1.2664	-1.1505	-2.1498	-1.7929	-1.0348	-0.4771	-0.9768	-0.421	-1.2191	-0.2409	-0.7557	-0.065	-0.6743	-0.7649	-0.0358	-1.0487	-0.1043	-1.1385	-0.1335	-0.5394	-0.8825	-0.0746	-1.1216	-1.5547	-1.004	-0.5196	-1.1311	-0.4644	-0.6976	-1.2155	-0.5584	-0.2229	-0.897	-1.3413	0.7731	-0.0601	-1.0973	0.6845
OXSR1	oxidative-stress responsive 1	-0.3961	-0.0402	2.5398	0.1271	0.3563	-1.0641	0.0459	1.6756	0.5107	-0.1794	-0.6084	0.1636	0.7144	0.2744	0.1883	-0.9569	1.0551	-0.0026	-0.1694	0.7673	0.9246	-0.2013	-0.9535	0.108	-0.7584	0.3359	0.6023	1.5477	0.9092	1.0249	0.5996	0.2182	0.6447	0.4914	1.1525	0.6241	0.1649	-0.063	0.8144	-0.7668	-0.5734	-0.6368	0.5149	1.9732	0.6458	0.4646	-0.4267	-0.5414
CCS	copper chaperone for superoxide dismutase	-0.9388	0.2835	2.6394	-0.7378	0.2462	0.2424	1.7792	1.662	0.4598	0.1256	-0.2831	-1.2221	0.5339	1.6615	2.1756	1.6719	1.9567	-0.5631	0.3935	1.1209	0.4876	1.1111	0.4481	-0.2766	0.8478	1.5165	0.4776	0.1894	-0.3341	0.5662	0.7237	-0.2365	-0.0874	1.7438	-0.2079	2.4581	-1.0469	0.3165	1.7248	-0.0809	-0.3826	-1.5536	-0.028	2.0187	0.5646	1.3179	0.4368	0.4986
HDAC6	histone deacetylase 6	1.4468	1.6511	1.9923	0.9008	1.0692	1.8722	1.3389	1.46	1.9674	1.9843	1.6767	2.114	0.7563	0.7597	1.6905	1.023	1.1381	1.5801	0.9401	0.4247	0.2858	-0.1629	0.1421	0.0694	1.2744	0.4678	0.7211	0.3775	1.1245	0.7114	0.9795	0.6956	0.436	-0.0658	-0.0331	0.3929	-0.4218	-0.2744	0.5073	1.2667	0.3001	0.8577	0.4836	-1.336	-0.9053	-1.2375	-1.2308	-0.7457
DNAJB6	DnaJ (Hsp40) homolog, subfamily B, member 6	0	3.6886	1.9368	0.6197	1.5776	0	1.8669	0.2322	-0.4048	0	0.4612	-0.2783	0	0.8069	2.7549	1.7277	2.5376	0.6844	3.974	0.0402	1.4537	-0.2739	-0.2799	0.6452	0.0632	0	0	0	0	0	-0.1229	0	0.9823	0.4306	-0.4288	0.6359	0.0697	0.495	1.306	0.5734	0.2329	0.2218	3.2178	-0.4396	2.6656	0	1.5569	0
SGK2	serum/glucocorticoid regulated kinase 2	-0.39	1.3698	2.1594	1.5951	2.161	1.4769	1.9662	1.3862	1.0858	0.1408	0.2119	1.901	0.5509	0.8403	1.5626	-0.3486	1.604	0.4292	0.1124	1.539	0.6621	0.4018	0.8865	0.5048	0.3876	0.4581	0.1021	-0.167	0.8717	1.1931	0.924	-0.0613	1.1669	0.8572	0.7113	0.8317	-0.5022	-1.0467	0.5334	-0.4918	-0.5908	0.8848	-0.7533	1.5985	0.4432	1.5363	1.381	-0.8745
TRAP1	TNF receptor-associated protein 1	2.4384	1.3333	1.1722	0.6938	2.1322	2.6722	0.6666	1.3524	1.8623	2.5572	2.4593	2.7099	0.9658	0.3137	1.8324	1.7739	1.5208	3.0529	0.7193	-0.4207	-0.2747	-0.1379	0.3376	-0.0634	1.2921	-0.8945	1.0405	0.177	1.3105	0.3892	0.627	0.982	0.5682	0.0868	0.2181	0.1107	0.4865	0.7574	0.6605	0.9169	0.5324	0.3044	0.5716	-2.2016	-1.304	-2.4485	-0.9578	-0.0666
DNAJA2	DnaJ (Hsp40) homolog, subfamily A, member 2	2.3648	1.8841	1.021	1.4939	1.3002	2.0236	0.7901	1.138	2.1155	2.2966	2.3787	2.5954	0.4068	0.7337	1.6711	1.2412	0.9994	2.8139	1.609	0.2649	0.7055	0.1062	0.1675	-0.3749	1.6177	0.1897	0.6334	-0.3829	1.2029	0.1502	1.0046	1.2469	0.9272	-0.0002	-0.0803	0.21	-0.5409	0.3201	0.463	1.2886	0.7301	0.084	0.3891	-1.539	-0.0782	-1.345	-1.4462	-0.0565
LANCL1	LanC lantibiotic synthetase component C-like 1 (bacterial)	-0.374	-0.7022	-1.1046	-0.6425	-1.0688	-0.8989	-0.4972	-1.2237	-0.8243	-1.3392	-0.5407	-0.7263	-0.0851	0.02	-0.6888	-0.3934	-0.8907	-1.2463	-1.0447	-0.3409	-1.1191	-1.0791	-0.367	0.009	-1.1466	-0.4161	-0.3491	-0.0219	-0.9589	-0.0294	-0.332	-0.4242	-0.7164	-0.3924	-0.5034	-0.9812	-0.6751	0.013	-0.406	-0.55	-1.0153	-1.1731	-1.1877	-0.351	0.0569	-0.833	-1.089	0.2092
TLR6	toll-like receptor 6	0	0	0	0	0	0	0	0	0	0	0	0	0	0	0	0	0	0	0	0	0	0	0	0	0	5.164	0	0	0	0	0	0	0	0	0	0	0	0	0	0	0	0	0	0	0	0	0	0
PRG3	proteoglycan 3	-3.4911	-2.4947	-1.1314	-0.3843	-0.6318	-1.6084	-1.979	-0.5299	-1.4577	-1.5805	-3.0007	-2.191	-0.3201	-0.5864	-1.3712	-1.9109	-1.2986	-2.0138	-0.3473	-1.1929	-1.2006	-1.0383	0.9264	0.4532	-1.0212	-0.8102	-1.7272	0.8434	-0.1026	-0.0397	-0.5985	-0.6364	0.2336	-0.0191	0.4315	0.7681	0.6887	-0.2048	0.1646	-0.5094	-0.332	0.2111	-0.0717	0.2809	-0.4895	-0.3113	1.0018	0.4067
GNB2L1	guanine nucleotide binding protein (G protein), beta polypeptide 2-like 1	-0.8977	1.5261	2.4722	0.8475	1.4376	1.3671	2.3643	2.5882	1.5386	1.0345	0.7972	0.5668	1.0309	0.8183	1.5869	0.6832	1.4363	0.597	-0.0842	1.3839	1.4213	0.3344	0.7295	0.7249	-0.4107	1.2931	1.288	1.2212	0.6103	-0.1958	1.0514	1.1568	-0.2662	1.0737	2.2034	0.6145	-0.5399	0.4248	0.8982	-0.3481	-0.4017	-1.0169	-0.2639	0.7527	0.4613	1.0143	0.5797	-0.3857
STK25	serine/threonine kinase 25	-0.5485	0.0978	-0.3244	0.2233	-0.1824	-0.9249	-0.0289	-1.5096	-0.5631	-1.2318	-0.2366	-0.1524	-0.0137	0.2881	-0.3557	-0.6585	-0.5527	-0.4326	-0.9943	-0.4355	-0.2134	-0.973	0.2726	0.6868	-0.2296	-0.3293	-0.4473	-0.6434	-0.4877	0.6734	0.2034	0.3423	-0.4045	0.0836	0.8529	0.8437	0.5571	-0.5837	-0.3807	-1.01	-1.1652	-0.7156	-0.7987	-0.6284	-1.2412	-1.0689	-0.2362	-1.181
FBLN5	fibulin 5	-2.4529	0.5214	2.6587	1.4984	0.8618	1.5311	1.0706	2.3607	0.5945	1.0082	-0.2496	0.66	1.5779	1.5198	0.7358	-0.4094	1.4044	-0.1565	0.8484	1.3645	-0.1951	-0.9813	2.5043	1.5633	1.3914	-1.0322	-1.1882	0.8978	1.0835	0.2491	-0.1647	0.3692	1.662	0.1345	0.4776	2.1234	0.7947	-0.2599	0.9924	0.2361	1.2727	0.6265	0.2487	0.6232	-2.2173	-1.1473	0.8865	-0.0582
ATG7	autophagy related 7	-2.7327	-2.7663	-2.691	-0.4946	-1.3733	-1.0814	-2.5238	-1.2546	-1.9542	-1.5349	-2.2951	-1.8437	-0.7139	-0.7149	-1.3392	-1.4727	-2.2656	-1.9751	-1.1179	-2.5657	-1.4442	-2.792	0.8721	0.3585	-0.8741	-1.0358	-0.9516	-1.0754	-0.7682	-0.7297	-1.0074	-0.1852	-0.779	-0.7276	0.3726	-0.1465	0.756	-0.4421	-0.7181	-0.6352	-1.1497	-0.9988	-0.822	-2.4181	-1.1606	-1.4739	0.0246	0.0382
PRDX4	peroxiredoxin 4	-2.2368	0.5594	3.1653	1.1292	1.6239	1.5008	1.4069	2.781	1.5664	0.7351	-0.6097	0.5346	-0.3169	0.3917	1.2406	0.4931	0.5952	-0.1065	0.5054	0.1444	-0.0116	-1.1203	2.4222	1.0377	0.3295	-0.192	-1.2062	0.9994	0.0437	0.7571	-0.1177	-0.3199	1.343	-0.2883	0.9301	1.165	1.6455	0.5622	0.8098	0.4698	0.1067	0.543	0.501	0.0623	-1.2216	-0.2799	1.2752	0.1427
CCT7	chaperonin containing TCP1, subunit 7 (eta)	0.309	0.2116	-0.6397	0.5326	0.5124	1.2631	-0.1394	0.3368	0.5282	0.8385	0.8564	1.1189	-0.878	-0.6171	0.4434	0.2264	-0.5276	0.5711	0.2043	-1.9447	-1.3912	-1.6288	0.9774	0.2668	0.0631	-0.6623	-0.2572	-0.543	-0.1218	-0.6481	-0.2785	0.0095	0.1324	-1.2936	-0.234	-0.4075	-0.1007	-0.308	-0.445	0.2711	-0.3253	-0.1477	-0.389	-3.2247	-1.957	-2.5832	-0.041	-0.3144
CCT4	chaperonin containing TCP1, subunit 4 (delta)	-0.1582	-1.0033	-1.6636	-0.0153	0.2803	0.2193	-1.3071	-0.4914	-0.4843	0.1521	-0.5429	-0.5814	-0.7993	-0.7965	-0.6375	-0.8199	-1.2063	-0.4017	0.5806	-1.8889	-1.6593	-1.0527	1.0553	0.4269	-0.1248	-0.9417	-0.9898	-0.7234	-0.5731	-0.2603	-0.8202	-0.3723	-0.3983	-1.269	-0.4739	-0.421	0.4887	-0.4365	-0.4943	0.717	1.1254	1.2523	0.8493	-1.5608	-0.7221	-1.3417	-0.047	0.7984
CCT2	chaperonin containing TCP1, subunit 2 (beta)	0.5714	0.2689	2.0815	-0.4104	-0.174	0.4185	1.79	-0.5866	1.1641	0.0531	0.59	0.2842	0.0198	0.9109	-0.7212	-0.0264	0.1047	-0.5554	-0.2067	1.6882	0.4674	1.9766	0.0661	1.6729	0.6486	-0.3552	-0.2802	0.6502	-1.0599	0.3459	1.6455	-0.4877	-0.8801	0.0105	0.8209	-1.262	0.2149	-2.0125	-0.3712	0.3946	0.3427	-1.0107	0.0383	1.4873	-0.7738	1.1023	0.7919	1.0151
TXNRD2	thioredoxin reductase 2	-0.0588	0.3709	1.4901	0.2139	-0.0785	0.0033	0.4403	0.9813	2.0136	1.1831	-0.2741	0.3023	-0.0851	-0.1864	0.1372	-0.2398	0.4129	0.6683	-0.1108	-0.7264	-1.6877	-0.7328	-0.021	0.2445	-0.6468	-1.8051	-2.2993	-0.8936	0.659	-0.0405	-0.855	-0.559	0.6488	-1.4146	-0.5601	0.3361	0.1306	0.6875	0.7373	0.027	-0.0411	-0.1763	-1.0328	-0.9585	-1.0357	-0.452	-0.3837	-0.5823
CCT8	chaperonin containing TCP1, subunit 8 (theta)	1.153	0.8971	1.1815	1.8211	1.5454	2.2417	0.6739	2.2526	2.1422	2.0519	1.4215	1.772	0.4488	0.4286	1.643	1.6822	1.379	1.3821	1.569	-0.6263	-0.225	-0.9695	2.0446	1.5057	0.6646	-0.1761	0.7751	-0.0501	0.5542	0.0289	0.3028	-0.1094	1.2932	-0.2418	0.3062	1.356	1.2918	0.6489	1.0019	0.5458	-0.7925	-0.2268	0.4772	-1.8972	-2.0065	-1.6779	0.049	0.0826
PRDX3	peroxiredoxin 3	0.9984	-0.2979	-0.7191	1.003	0.6514	1.6226	0.3168	1.3085	1.6975	1.607	1.4166	2.1381	0.5732	0.1491	1.1604	1.2839	0.3402	1.5557	0.8646	-0.9134	0.0049	-1.8172	0.0692	-0.0734	0.5323	-0.1235	0.367	-0.0338	0.2303	0.4871	0.3959	0.3036	0.5499	-0.5289	-1.015	-0.4457	-0.7319	-0.614	-0.4544	-0.0347	-0.3993	-0.5011	-0.359	-2.8947	-2.5595	-3.0526	-1.2358	-1.1104
DNAJB4	DnaJ (Hsp40) homolog, subfamily B, member 4	-1.2769	0.6053	0.957	1.0806	-0.3285	-0.8089	1.6389	-0.5474	-0.3004	-1.4006	-0.6001	-0.2789	-1.1361	0.6954	-0.5674	-0.4824	-0.7816	-0.7152	0.2595	-0.0136	0.4994	-0.2418	1.1366	0.7888	-0.3316	0.2419	-0.88	-0.0267	-0.453	-0.4179	0.0004	-0.4781	0.6933	-0.2198	1.2388	-0.3264	0.9454	-0.5558	-1.0266	0.25	-1.5468	-0.6595	0.1172	0.29	-0.699	1.6284	1.7984	0.6735
PNKP	polynucleotide kinase 3'-phosphatase	-0.3669	0.165	1.3589	0.6293	0.5587	0.824	-0.1383	1.2474	0.5341	0.3563	-0.0813	0.1102	1.1053	0.6535	0.6213	0.2126	0.8698	0.2551	0.6685	-0.0519	0.2572	-0.3441	1.1656	0.6672	-0.0874	-0.7331	-0.3574	0.1738	0.0404	0.6004	0.033	0.2774	0.6987	0.3236	1.0229	1.4433	1.2984	0.8382	1.0864	0.0972	0.5369	0.6604	0.7385	0.5971	0.0265	0.2703	1.2868	1.2779
PARK7	parkinson protein 7	-0.0267	0.3137	1.7745	0.3599	-0.139	1.0348	0.3146	1.1947	1.2417	0.4423	-0.1408	1.2198	0.2009	-0.1644	0.4331	1.0366	1.2931	1.1713	1.4455	0.0433	-0.0932	-0.1467	0.8001	0.8302	1.3442	0.1724	0.6656	0.6225	0.5028	0.3918	-0.1362	-0.6178	0.4504	-0.7838	0.0117	0.1069	0.7029	0.1914	0.6343	0.2487	0.7089	0.882	1.28	-0.5087	0.3254	-0.0454	0.6004	-0.0496
DNAJC8	DnaJ (Hsp40) homolog, subfamily C, member 8	-0.725	0.4517	2.1709	0.1678	0.3868	0.2881	0.8674	1.7803	-0.1613	-0.0095	-0.232	-0.0074	-0.0469	0.585	0.4879	0.233	0.371	0.216	1.7244	0.7173	0.9866	0.0023	0.3156	-0.3172	0.3291	0.5737	0.6233	0.504	-0.8534	-1.1361	-0.0198	-0.1218	1.2017	0.1372	0.6288	1.0676	-0.1685	-0.1335	0.2298	1.3518	0.2652	0.6475	1.6335	0.1237	0.0764	0.0732	0.8454	-0.8216
SIRT2	sirtuin 2	-1.7686	-0.5171	-0.0551	0.0205	-0.38	-0.5815	-0.5837	-1.0657	0.082	-0.2563	-1.1342	-0.8753	-0.6292	-0.1581	-0.1705	-1.2844	-0.621	-1.1166	-0.3837	-1.7007	-0.8591	-1.1852	1.4612	1.2506	-0.2738	-1.3369	-0.7609	-0.3623	-0.3402	-0.4786	-0.1438	-0.3239	0.8482	-0.813	0.6871	1.4116	0.278	0.0753	-0.8291	0.5605	0.4546	0.5585	-0.0186	-0.5056	-0.7605	-0.1992	0.4408	-0.0586
CCT5	chaperonin containing TCP1, subunit 5 (epsilon)	-0.7837	-0.9738	0.7638	-0.0807	-0.8893	-1.3187	-1.1138	0.0046	-0.3008	-0.6957	-0.7389	-0.1276	-0.2923	-0.399	-0.8888	-0.6653	-2.1051	-0.2964	0.1774	-0.1191	-0.7438	-0.8935	0.8276	0.69	0.3821	-0.1513	-1.0903	0.2097	0.6428	0.6076	-0.949	-0.4811	0.123	-0.4234	-0.1053	-0.404	0.5298	-0.7365	0.1735	-0.0255	0.4463	0.7051	0.231	0.6111	-0.5109	0.2252	-1.5678	-0.2052
DNAJC9	DnaJ (Hsp40) homolog, subfamily C, member 9	-1.222	1.3611	2.3674	-0.5181	-1.3345	-1.3127	1.2966	-0.0477	-0.3585	-1.0171	-0.5539	-1.089	-0.0286	-0.4737	-0.6282	0.0333	-0.2255	-0.8641	0.0033	2.6129	0.6428	2.07	-0.3834	-0.2461	-1.121	0.7618	-1.0569	0.8391	-0.7538	0.1479	0.482	-0.4607	-0.2814	0.0022	0.621	0.9719	-1.0821	-0.0215	-0.0343	-1.0479	-0.0653	-0.8084	-0.534	3.7904	0.0311	1.8279	0.0116	-0.7841
SZT2	seizure threshold 2 homolog (mouse)	2.3554	0.8329	-0.6421	-0.1541	0.8894	1.8455	-0.3334	0.6233	-0.177	1.5068	1.6733	1.3457	0.3487	-0.2244	1.1508	-0.0227	0.3748	1.8351	0.5188	-0.5258	0.6877	-0.0537	-0.0545	-0.8121	0.4997	-0.9188	0.7796	-0.2525	0.8557	0.7532	0.8084	0.452	-1.3974	0.5945	-0.8076	-1.6957	-0.3974	0.7999	-0.2189	0.5217	0.4561	0.0827	0.4223	-1.5664	-1.2505	-0.5557	-1.5667	-0.0223
SIRT1	sirtuin 1	1.9908	0.843	-0.5768	0.2813	0.2634	1.6799	0.4203	0.7969	1.6439	1.7991	1.5061	2.1353	0.6646	-0.2689	1.4999	1.7101	1.0306	1.5465	0.6172	-0.5946	0.4773	-0.5361	0.4038	-0.1835	1.3703	-0.0196	0.8712	0.0893	0.8436	1.0372	1.4183	1.6903	0.4909	-0.0864	0.5091	0.7731	0.8858	0.6687	0.5518	1.1771	0.8565	0.1147	0.4532	-0.1863	-0.2905	-0.8783	0.2382	1.6109
NNT	nicotinamide nucleotide transhydrogenase	1.0789	0.1244	-0.6251	1.5939	0.9419	0.8267	0.2603	0.4658	-0.1694	0.7186	0.591	0.7234	0.6283	0.269	0.5957	0.4988	0.0142	1.0587	0.1221	0.5691	0.5552	0.3278	-0.3157	1.1141	0.7008	0.9358	1.1884	0.2163	0.6753	0.2722	1.0617	1.4986	-0.0105	-0.1718	-0.3351	-0.1587	-0.3093	-0.123	-0.2637	0.1409	-0.2582	-0.8853	-0.5081	0.7956	-0.4183	0.2036	-0.7346	-0.0736
SLC7A11	solute carrier family 7 (anionic amino acid transporter light chain, xc- system), member 11	-1.2501	-0.1919	0.9386	0.3454	-0.1129	-1.1891	0.2627	0.3891	0.1437	1.0446	-0.9234	-0.1958	-0.1799	0.4224	-1.4209	-0.7628	-0.1749	-0.6407	0.7369	0.2132	0.3395	0.0447	2.0874	1.1303	-0.3947	-0.0231	-2.1676	1.2465	0.1398	0.2784	-0.9045	-0.6368	1.5081	-0.9482	-0.0224	1.0732	-0.1951	-0.9341	-1.2024	0.5904	0.6734	0.193	0.2284	-0.2583	-0.178	-0.4796	-1.4166	-0.0931
FBXO7	F-box protein 7	-0.2043	-1.7034	-1.0854	-0.2781	0.7878	-1.3407	-1.1449	-1.4022	-0.3307	-0.5239	-1.8322	-1.8873	-0.0885	-0.869	-0.7062	-0.2368	-0.1424	-1.9289	0.0859	0.8587	0.2156	0.3913	-1.0271	0.0053	-0.4816	-0.9062	-0.875	0.5073	0.5242	1.0495	-0.4104	-0.5061	-0.1493	-0.0034	1.179	-0.2626	0.2283	-0.1738	0.2198	0.203	1.4614	0.9295	0.6622	1.5629	0.473	1.5066	-0.0946	1.3858
DNAJB5	DnaJ (Hsp40) homolog, subfamily B, member 5	0.0931	0.9185	2.2732	0.8248	2.1037	2.1244	0.6943	3.125	1.9083	1.6478	0.9244	1.6839	0.8733	1.1979	1.7882	1.7331	1.9343	1.8331	1.1716	-0.0904	-0.21	-0.7407	0.6802	-0.1129	0.8758	0.0526	0.6383	2.1088	1.0862	2.1674	0.165	0.5618	0.4205	0.6454	1.6908	1.2899	0.1178	0.4409	1.301	-0.1326	-0.3398	0.2606	0.3842	0.4871	-1.6191	-1.1302	0.4375	0.7058
PRDX5	peroxiredoxin 5	3.5527	3.3117	3.4031	2.5653	1.9139	2.4707	3.0109	2.4756	3.0375	2.3269	3.3051	3.1717	1.2411	1.507	2.1338	2.299	2.3703	2.9773	2.0639	2.4463	1.7617	2.185	0.9573	0.9181	2.2461	1.482	1.5199	1.0627	1.2479	0.8502	1.7201	1.7826	1.7238	1.9842	0.7087	1.4246	0.0583	1.3962	1.805	0.3361	0.4995	0.4616	0.5085	-0.4526	-0.443	-0.3889	-0.0076	-0.1901
IPCEF1	interaction protein for cytohesin exchange factors 1	2.7193	1.0672	0	0	-0.591	-0.2298	0.4984	-0.7067	-0.7272	-1.17	0.8008	-0.6457	0	-0.1156	-0.5335	3.8285	-0.0573	-0.5575	-0.9409	0.112	3.2256	2.4843	-0.4942	-0.6636	0.5277	0.3889	2.0558	0.3652	-0.8281	0.2147	0.779	1.1508	-0.5378	-0.4527	-0.7237	-0.8308	0.4396	1.2465	1.0225	0.2029	0.0772	-0.6862	-0.0727	-0.2431	1.8408	2.2252	1.2046	0.3726
NOX1	NADPH oxidase 1	2.4008	2.0891	1.3352	0.3694	0.7032	2.036	1.0475	1.7536	2.0247	2.1031	2.4113	2.5922	1.8841	1.1533	1.9096	1.5858	1.4681	2.5796	1.322	0.267	0.3253	1.112	-0.0972	-0.6352	1.6698	0.1319	1.0762	0.5293	0.7089	0.5231	1.9018	1.899	0.9034	0.7006	-0.1498	0.3939	0.8639	1.5897	1.373	0.1898	0.3622	-0.2394	0.3909	-0.0163	-0.3319	-1.2559	-0.6545	-0.41
SESN1	sestrin 1	-0.589	-0.2703	-0.4921	0.3033	1.9908	1.0729	0.4818	1.025	0.1903	0.2361	-2.1111	0.4147	0.5641	-0.9671	-1.0374	-1.0747	-0.359	-0.3567	-0.8734	-0.094	-0.1705	-0.1754	0.7491	-0.1304	-0.23	-0.1781	-1.759	0.5549	0.8033	0.9312	0.0493	-0.2726	0.2329	-1.1467	1.2158	0.2252	1.2747	-1.8856	0.4341	0.0478	-0.2314	0.9417	-0.493	1.2612	0.3293	0.3829	0.6352	-0.3782
HTRA2	HtrA serine peptidase 2	-1.2189	-1.183	-1.059	0.1641	-1.7239	-2.312	-1.9671	-1.0091	-0.4963	-1.5415	-1.5108	-0.6528	0.3582	-0.4323	-0.0404	0.9005	-1.1765	-2.0437	-0.1271	0.6129	-0.5562	-0.0303	0.6082	0.4093	0.3157	0.3198	-0.126	2.2006	0.1449	1.7742	1.3148	0.221	0.182	0.7291	0.427	1.5451	0.0537	1.2004	0.4289	1.0316	0.322	1.0499	1.0702	1.7952	0.9443	1.5038	1.5888	0.6301
UBIAD1	UbiA prenyltransferase domain containing 1	2.6679	1.7737	-0.719	1.0101	1.8223	2.4424	0.2005	-0.2356	1.407	2.3426	2.6399	2.0199	0.3709	0.3752	1.2249	1.8305	1.3052	1.4507	0.1642	-0.3581	0.3426	-0.7477	0.0836	-0.1764	1.0189	-0.9676	1.2199	-1.4887	-0.2478	-0.3908	0.7421	0.7813	-1.1245	-0.2384	0.3985	-0.7347	-0.6475	0.9258	0.2493	0.3829	-0.227	-0.0511	-0.2738	-2.6148	-1.005	-1.7437	-0.7906	0.0269
UBQLN1	ubiquilin 1	0	0	0	0	0	0	0	0	0	0	0	0	6.3507	0	0	0	0	0	0	0	0	0	0	0	0	0	0	0	0	1.943	0	0	0	0	0	0	0	0	0	0	0	0	0	0	3.759	0	0	0
DUOX2	dual oxidase 2	-0.4007	-0.8204	-0.9727	-0.5853	-0.9932	-0.9131	-0.6879	-0.9642	-1.0665	-0.9559	-0.5016	-0.8705	-0.3406	-0.3392	-0.8607	-0.6987	-0.6454	-0.7993	-1.011	-0.9595	-0.1537	-0.7909	0.058	-0.113	-0.3098	-0.141	-0.5515	-0.9218	-0.7301	-0.8097	-0.8036	-0.8448	-0.3635	-0.7192	-0.8814	-1.0071	0.2293	-0.5502	-0.8461	-0.3812	-0.3676	-0.367	-0.2938	-0.0148	-0.6079	-0.0627	0.7802	0.162
NOX4	NADPH oxidase 4	2.6189	1.1771	-0.0194	1.9031	1.6913	3.2968	1.1334	1.3012	1.0808	1.4577	2.911	2.6335	0.4007	-0.0467	1.6839	2.1909	2.3721	1.7266	-0.7087	-0.5377	0.6412	-0.5109	0.7139	0.8251	1.7996	-0.2411	1.7968	-1.2878	0.3848	0.528	1.1742	0.9461	0.7387	1.1425	1.1151	0.0789	1.3135	1.1334	1.2966	-0.0784	-0.9431	-1.4155	-1.3407	-1.1691	-0.573	-1.2414	0.0099	-0.0096
GLRX2	glutaredoxin 2	-2.4662	-1.0425	0.6042	1.0659	-0.1131	-1.29	-0.0908	-0.1119	-0.3618	-0.52	-0.9673	-0.4744	1.0228	1.0027	0.3169	-0.6509	-0.3484	-0.3886	-0.2974	0.8992	0.5023	0.9126	0.5044	0.9391	-0.5938	0.7761	-0.4546	1.5951	0.1649	1.2949	-0.4092	-0.066	0.4774	0.9596	1.5639	0.9008	-0.3139	-0.0006	-0.282	0.3823	0.862	0.8268	0.9672	1.6063	0.4662	1.0645	1.0078	-0.3257
SCARA3	scavenger receptor class A, member 3	0.3181	-0.4279	-0.7032	1.1374	1.1289	1.5648	-1.0222	1.3618	1.0677	2.1187	0.7275	1.11	-0.0256	-0.619	1.2135	0.88	0.0882	1.3361	1.1538	-1.8412	-0.6762	-1.5456	2.0163	0.9122	0.1308	-0.5435	-0.1337	-0.4641	0.3794	-0.267	0.0149	0.2367	0.3678	-1.1695	0.0821	0.7473	0.7388	0.5621	0.3612	1.0081	-0.0319	0.776	0.8301	-1.8878	-2.0674	-2.1162	-0.7242	-0.3146
SELT	selenoprotein T	-0.9059	-1.348	-1.3755	0.2925	0.1517	-1.59	-1.8798	-1.3948	-1.4669	-1.4094	-1.4615	-2.2224	-1.113	-1.1319	-1.8653	-1.4715	-1.2443	-1.0955	-0.7271	-1.7861	-0.9556	-0.8753	0.5136	1.1333	-0.7329	-1.7977	-2.1554	-1.4201	-1.8929	-1.3646	-1.3875	-1.1717	-1.4689	-1.4934	-0.3094	-0.0557	-0.3528	-0.1351	-0.2742	0.1987	0.3941	0.219	-0.1255	-1.8125	-0.4897	-0.8397	0.3176	-0.1384
DNAJB11	DnaJ (Hsp40) homolog, subfamily B, member 11	0.0262	-0.8702	-0.4349	1.4764	0	1.5504	-0.78	-0.9086	0.812	2.2229	0.8971	2.5579	-0.6767	-0.9847	0.6639	1.5002	-0.1215	0.5004	0.2759	-0.7852	-0.0393	-0.7884	1.6284	1.5431	0.708	0.0934	-0.3092	-0.4375	0.173	0.0267	-0.081	0.0932	0.9066	-0.9874	-0.4037	-0.5208	-0.0012	-0.3023	0.7957	0.0472	0	-0.551	0.5903	-0.8815	-0.986	-0.7355	-0.0835	0.7414
MST4	serine/threonine protein kinase MST4	1.9287	0.8323	-0.1646	-1.3471	-1.1252	0.156	-0.3143	1.0764	-0.1751	-1.0187	0.7814	-0.5284	-0.4543	0.0222	-0.3366	-0.8948	-1.3599	0.7526	-0.1483	0.3267	0.3462	-0.4148	-0.9333	-1.0366	0.5155	1.1545	-0.6617	0.983	1.3775	1.1852	0.9794	-0.0506	-0.9576	-1.8651	-1.1929	-0.2534	-0.6444	0.2876	-0.226	0.4452	1.528	0.4811	0.0977	1.4919	1.2826	0.2127	0.0072	0.2505
KDM3B	lysine (K)-specific demethylase 3B	0	-0.399	0.5963	0	-0.3237	0	-0.4092	-0.2301	0	0	-0.1632	0	0.7645	0	-0.2191	0	3.3849	0	0	1.5868	1.7571	0	-0.4142	0	0	-0.4177	-0.4019	0	0	-0.0092	0.0225	0	-0.1039	0	0	-0.3336	-0.4092	0	0	-0.2524	0.5458	-0.3441	0.8392	0.1334	0	0.18	0	0
DUOX1	dual oxidase 1	-1.3384	0.2783	2.6022	1.0289	1.1919	0.2085	1.5856	1.0508	0.902	0.2276	-1.0077	-0.0912	0.8596	1.9226	0.9612	0.3596	1.5098	0.2717	0.422	1.9438	0.4489	0.4643	-0.6568	0.2414	0.3539	0.6813	0.0938	0.956	1.1923	1.2441	0.9139	1.0477	0.9717	0.809	-0.3345	0.5352	0.6368	0.5507	1.3056	0.4059	-0.4974	0.549	-0.1015	1.6721	-0.7994	0.5988	-0.19	-1.0861
DNAJB12	DnaJ (Hsp40) homolog, subfamily B, member 12	3.016	1.9166	0.8449	1.0828	1.8077	3.0706	1.1026	1.0185	1.987	2.8519	2.9626	3.033	1.0171	0.4574	2.5598	2.1939	1.3188	2.8834	1.306	0.1443	0.8389	0.0794	-0.2325	-0.7134	2.3135	0.0593	1.9572	-0.3799	0.8707	0.0352	0.9651	1.2223	0.5005	0.35	1.1144	0.2347	0.0357	1.0949	0.9223	0.4534	-0.5247	0.0325	0.1106	-2.6362	-1.3717	-1.3829	-1.3373	0.1464
OXR1	oxidation resistance 1	3.3125	2.7326	2.3037	2.1579	2.2655	3.2016	2.6251	2.5673	2.9232	2.685	3.1343	2.9528	1.6132	1.4739	2.9676	2.5635	2.6127	3.277	1.9727	1.2219	1.3301	1.6082	0.0935	0.2303	2.3514	1.014	1.9072	1.0186	1.2234	0.0944	1.4785	1.2971	1.3645	1.2776	1.1655	1.2743	-0.7616	1.6756	1.833	0.7313	0.5279	0.7852	0.7469	-1.2479	0.2634	-0.0456	-1.0157	-0.5218
FBXW7	F-box and WD repeat domain containing 7, E3 ubiquitin protein ligase	2.8012	2.8863	2.6332	2.3804	3.0519	2.8172	2.734	2.2317	2.642	2.2718	2.5329	2.1449	2.5309	1.7891	2.7327	1.962	2.2797	2.5654	1.8472	1.7327	1.2837	1.3712	0.8568	1.2722	2.1771	0.8464	1.8706	0.5536	0.7206	0.4982	1.5971	1.2283	1.3348	1.5228	1.7516	1.8506	-0.1489	1.4799	1.7363	0.9782	0.4253	0.4156	0.6558	-0.8464	-0.0813	-0.8251	-0.3811	-0.0525
DNAJA4	DnaJ (Hsp40) homolog, subfamily A, member 4	-1.1685	-1.879	-1.2573	-0.1742	-0.899	-0.8022	-2.2951	-0.4901	-1.714	-0.9644	-2.3384	-1.6132	-0.5969	-0.5857	-1.2722	-1.6107	-0.9985	-1.3968	-1.3216	-1.2091	-1.0595	-1.1539	0.6508	0.7931	-0.8287	-0.4067	-0.6846	-0.5269	-0.752	0.5602	-0.5785	-0.5408	-0.4811	-0.6205	-0.1576	-0.1078	0.3225	0.2821	-0.4338	-0.082	-1.3702	-0.5173	-0.3816	-1.4911	-0.643	-0.7329	-0.2307	-0.3625
VIMP	VCP-interacting membrane protein	0	-1.3456	-0.3305	-0.6811	-0.3769	-0.0493	-0.7448	-0.252	-0.954	-1.5043	-0.8102	-0.4608	0.7976	-0.0147	-1.994	0.0581	-0.5514	0.3856	-0.6891	1.2362	0.6811	0.2033	0.3511	0.0037	-0.1981	1.1244	1.0653	1.5443	0.7951	1.484	0.2809	0.532	-0.1238	0.2984	0.2171	1.4398	1.3489	-0.0837	-0.5493	0.1565	-0.2069	0.3994	1.0123	2.0129	1.9101	2.1907	0.6449	-0.8674
APOM	apolipoprotein M	-0.4312	-0.4166	0.1757	-0.0156	-0.4912	-0.7904	-0.1943	-0.3739	-1.7097	-1.3508	-0.6516	-0.3779	0.0554	-0.1321	0.1301	-0.5691	-0.5316	-0.9323	-0.2221	1.206	1.1355	0.5944	-0.005	-0.4097	-0.5896	0.3623	0.624	-0.472	-1.5825	-0.1838	0.1398	0.5355	-0.541	0.6444	1.6159	0.4393	0.299	-0.5773	-0.128	-0.2356	0.3436	-0.3896	0.2638	1.7186	1.4073	1.5614	0.6901	0.8372
PREX1	phosphatidylinositol-3,4,5-trisphosphate-dependent Rac exchange factor 1	0.2982	0.0478	0.4236	0.6513	0.558	-0.3031	-1.2398	-0.217	-0.8697	-0.6475	-0.8604	-0.4751	-0.7808	-0.6799	1.0472	-2.0933	0.1192	0.9458	1.3527	0.3178	-0.6626	0.6577	0.6445	0.3598	1.0101	-0.4385	0.3465	0.1282	-1.508	0.4429	1.482	-0.3822	0.4339	-0.5543	-0.3136	-0.4468	1.0397	-0.7729	-0.3584	-0.6944	0.3141	-0.3627	-0.5672	-0.539	0.0377	1.2241	-0.0632	-0.2591
KIAA1609	KIAA1609	1.0268	-0.2176	-1.5225	-0.1061	-0.3283	1.7245	-0.1135	0.4643	-0.497	-0.316	0.6463	0.1301	-0.3332	-1.3708	-1.0778	0.3968	0.1728	-0.5028	-0.5085	-0.9076	-0.035	-0.3739	-0.9748	-0.1014	-0.2829	0.0945	-0.0412	-0.0084	-0.1965	0.7686	-0.5566	-1.0491	-1.3723	-1.5483	-0.8601	-1.9063	-0.5494	-0.0252	0.1337	-0.2361	-0.1919	-1.5658	-0.0542	-0.92	-0.2801	-0.8422	-1.047	-0.4597
DNAJC1	DnaJ (Hsp40) homolog, subfamily C, member 1	-0.3879	0.1053	-0.6136	0.6238	0.1053	-0.9437	-0.0287	-0.0155	-0.1255	-0.7388	-0.2962	-0.0891	0.534	0.1391	-1.2192	-0.1708	-0.6867	-0.9735	0.622	-0.0419	0.8989	0.0776	-1.6841	-0.9528	-0.0106	0.6185	0.6665	1.2417	0.0885	1.2523	-0.1138	-0.9862	0.3265	0.3134	-0.1422	-0.3983	-1.362	-0.8813	-0.679	0.8711	0.6235	0.2872	0.8258	0.2512	0.5772	0.4677	-0.2847	-1.1607
NXN	nucleoredoxin	1.9262	2.4271	2.4254	1.5343	2.2231	1.7879	2.083	2.3225	2.3882	1.4486	2.0072	2.1318	1.7192	1.5782	2.1692	2.045	2.2709	2.0184	1.4901	1.6445	1.0062	1.4026	-0.3964	0.045	1.5274	1.118	1.4533	1.6462	0.6169	0.6611	1.3931	1.3268	1.3463	1.5452	1.0485	1.2686	-0.2422	1.1167	1.5912	0.6397	0.2501	0.5797	1.0185	0.1221	-0.449	-0.1464	0.4908	-0.7882
PINK1	PTEN induced putative kinase 1	-0.3845	0.0099	0.4983	-0.1951	0.2688	-0.6205	-0.1649	0.7027	-1.1974	-0.2099	0.0954	-1.2382	-0.006	-0.9972	-0.9313	-0.2995	0.3355	0.197	-0.4499	-0.5039	0.1353	-0.136	1.2702	0.6215	0.2701	0.2769	0.1735	-0.8295	-0.4714	0.1534	-1.0562	-1.4637	-1.4035	0.131	0.5508	-0.7607	0.1593	0.6428	0.0369	-0.3397	-0.7576	-0.542	-0.9322	-1.3288	-0.1256	0.2581	0.6191	0.0694
MAPKAP1	mitogen-activated protein kinase associated protein 1	1.294	2.9405	4.1686	1.2106	2.291	0.829	3.1426	2.347	2.0661	1.286	1.3753	0.5391	0.7806	1.9633	1.9208	1.388	1.6092	0.7735	0.4576	2.9151	1.1645	1.3183	0.117	1.2931	0.2542	1.0185	0.3214	1.124	0.5508	0.8295	0.3368	0.3222	1.0377	0.5691	1.8813	1.2279	0.1872	0.4269	1.3058	0.0434	-0.4423	0.4801	-0.257	1.6787	0.7869	0.9165	0.0372	-0.0841
DNAJC5	DnaJ (Hsp40) homolog, subfamily C, member 5	-1.3097	-0.1106	-0.2593	-0.027	-0.113	-0.9288	-0.2107	-0.3435	-1.1315	0.0178	-1.0867	-0.8817	-0.2667	0.6208	-0.1176	-1.0973	-1.3075	-1.2173	0.1513	0.4915	-0.6193	-0.2498	-0.2879	0.1765	0.1454	-0.2021	-0.2255	-0.0472	-0.4881	-0.7873	-0.2496	-0.7789	-0.4301	-0.541	0.6656	0.3922	0.0218	-0.8606	-1.1713	-0.0667	0.0474	-0.3873	0.1637	0.1403	-0.831	-0.4606	0.2492	-0.0283
SESN2	sestrin 2	0	0	0	0	0	0	0	0	0	0	0	0	-0.0284	0.3024	0	0	0.7163	0	0	1.5179	0.7891	-0.0177	2.1382	0	0	0	0	0	0	-0.0342	0.2858	5.0427	0	1.5119	0.466	3.276	0	0	0	0	0	0	2.8389	2.0648	0.3701	0.9986	0	1.4508
TXNDC2	thioredoxin domain containing 2 (spermatozoa)	1.2139	1.6921	1.9106	0.9268	1.8563	1.5306	1.8064	1.9404	2.5386	2.0566	1.9314	1.9716	1.7055	1.3493	1.435	2.0069	2.1709	1.656	1.4049	1.276	0.7538	0.569	-0.4524	-0.5538	1.193	1.5335	1.3783	3.1401	2.8812	2.568	1.7056	1.5875	0.8704	1.1191	0.6128	0.7829	0.0549	0.9614	1.2392	0.3218	0.5618	1.2141	1.0331	0.6492	-0.052	-0.1033	0.1319	-0.5572
FAM213A	family with sequence similarity 213, member A	0.878	0.7978	-0.0737	0.6565	0.888	1.2933	0.6121	1.0025	0.8818	0.8871	0.8965	1.1138	1.0857	0.9721	0.9573	1.3652	1.0424	0.9965	0.5831	0.3309	0.6738	0.3227	1.6175	1.0583	1.1759	0.8721	1.2709	0.3708	0.5089	0.4564	1.2486	1.2022	0.6635	0.6296	0.5158	0.8481	1.7553	0.6685	0.724	0.5158	0.1225	0.3082	0.5282	-0.2935	0.087	0.3042	1.4186	1.771
HOPX	HOP homeobox	-2.0709	-1.388	-2.8197	-0.1565	-0.68	0.0118	-2.2136	-1.1908	-0.4571	-0.6952	-1.3284	-0.9884	-0.8425	-0.4906	-1.3087	-0.4988	-0.8664	-1.3355	-0.0654	-1.5034	-0.5367	-0.9521	1.1382	0.7963	0.0199	-0.9168	-0.8062	-0.6859	-1.013	0.5647	-0.2394	0.3132	-0.4399	-0.9829	0.2818	0.6605	1.394	0.5716	0.7091	0.017	0.0208	0.4411	0.0963	-0.574	-0.0505	0.1092	1.3427	1.0297
TXNDC17	thioredoxin domain containing 17	-1.4796	-1.7518	-1.9638	-1.7066	-1.9395	-1.8167	-2.383	-0.693	-1.2864	-0.0432	-1.9751	-2.8181	-0.4216	-0.2622	-1.0259	-1.1394	-2.229	-1.5639	0.089	-1.2489	-0.4064	-0.4643	-0.5205	-0.5155	-0.6975	-0.2844	-0.4187	-0.0589	0.7229	0.1473	-0.9668	0.1329	-1.1163	-0.4514	0.01	-0.3658	-0.0031	-0.7064	-1.0662	0.8194	1.1118	0.147	0.4544	-0.2129	0.1866	0.1049	-0.0424	0.7951
TP53INP1	tumor protein p53 inducible nuclear protein 1	-2.2024	-1.3726	-0.1119	-1.1421	-0.7473	-1.3354	0.2066	-1.3192	-0.2184	-0.0699	-1.4229	-0.6131	0.9884	-0.1176	-1.9632	-0.3528	-0.8412	0.0507	0.8977	-0.8639	-0.0767	-0.2334	0.509	-0.0083	-0.8073	0.388	-0.9748	-0.8835	1.1274	1.1531	-1.1175	0.7038	-2.3753	0.2101	-1.1899	-0.3569	-0.0738	-0.9575	0.9892	0.4466	1.1954	-0.4985	-0.4814	-0.9633	-1.7268	-0.3003	-1.7334	0.94
TXNRD3	thioredoxin reductase 3	1.0695	3.4555	3.4978	0.4658	-0.4518	0.7832	2.4427	1.1647	0.2275	1.1837	0.2991	1.3027	1.3897	1.3837	0.2862	0.5876	1.0425	0.8296	0.1658	1.8783	0.8888	1.4028	0	0.6961	1.6161	0.9849	0.9264	1.2449	0.8455	-0.596	1.0018	-0.5735	-0.0401	1.292	-0.6461	0.0646	-0.1752	-0.3903	-0.6323	0.1133	-0.4855	-0.693	-0.2528	-0.6221	0	-0.4479	1.0383	-0.7017
CYGB	cytoglobin	1.5744	2.5272	2.6771	2.6738	2.5798	2.8047	2.036	0.7402	1.7823	1.7887	1.8789	1.6512	1.8234	2.6771	2.7866	2.2026	1.622	1.2364	2.2455	0.8295	1.1717	1.162	1.4336	0.7911	1.5448	1.0221	1.8365	-0.4672	-0.1079	1.6191	-0.5514	0.9878	0.901	1.7687	1.1372	1.8631	-0.1993	1.7543	1.6088	-0.1789	-0.1779	0.0456	0.9067	-0.1861	0	0	0	-0.0909
GSTO2	glutathione S-transferase omega 2	1.112	0.7173	-0.7431	-0.2323	0.4708	0.7693	-0.4302	-0.6598	0.1757	1.2753	0.8348	1.1898	0.0909	0.3347	0.5977	0.3274	-0.2795	1.2628	0.7335	-0.8523	-0.6297	0.0286	1.1533	0.7565	0.1014	-0.352	0.4611	-0.9236	0.9164	0.515	0.3981	0.0102	-0.4937	0.2022	0.5217	0.144	0.051	-0.0995	-0.16	1.1444	1.1917	0.6831	0.7874	-1.6343	-1.5858	-2.0598	0.7112	2.2949
LRRK2	leucine-rich repeat kinase 2	0	0	0	0	11.5584	0	0.3417	0	2.0118	0.4504	0	1.3751	0.3136	0	0	0	1.1594	8.2335	0	0.059	0	0	0	0.3295	0	0.293	0	0.0637	3.8702	0.0666	0	0	0.2896	0	0.5186	0	0	0	0	0	0	0	0	0	0	0	0	0
LOXHD1	lipoxygenase homology domains 1	0.9204	1.9253	2.9175	-1.0203	-0.5467	-0.1659	2.5915	1.1843	1.0099	-0.0143	0.8302	0.8876	0.7897	0.5997	1.106	0.4372	0.6344	-0.909	-0.6356	2.6025	1.3548	1.5724	-1.1249	-1.3716	-0.1284	0.6054	0.1215	-0.4839	-1.1478	-0.7025	1.0465	0.6349	-0.0509	1.309	0.8564	0.8767	-0.6135	-0.6091	0.8217	0.4027	-0.3756	-0.955	0.0502	2.1208	1.3237	3.0391	0.185	-0.4695
FAM213B	family with sequence similarity 213, member B	2.7181	2.1567	1.3334	1.3096	1.4557	2.8766	1.4784	0.7383	2.0409	2.7257	2.8215	2.7606	0.9464	0.5957	2.3433	1.5191	1.3003	2.6003	1.001	0.4873	0.82	0.2321	-0.0345	0.3479	2.385	0.0016	1.5666	0.2123	0.4139	0.0293	1.1644	0.7903	0.8912	0.7164	0.4051	0.1738	-0.4405	0.4657	0.915	0.3326	0.0196	0.4075	0.1479	-1.5957	-1.148	-1.5787	-0.646	-1.185
NCOA7	nuclear receptor coactivator 7	0	-0.529	-0.6289	-0.2858	0	0	-0.5418	0	0	-0.324	-0.1823	0	-0.6013	0	0	-0.5275	0	0	0	-0.6295	-0.366	-0.6	0.0017	-0.5719	-0.4714	-0.5779	0	0	-0.5365	-0.5492	-0.2026	0	-0.5784	-0.5569	-0.4789	-0.0525	0.9564	0	0	-0.6024	-0.364	-0.6057	0.4639	-0.2816	-0.3399	-0.4789	0.927	0.3128
PXDNL	peroxidasin homolog (Drosophila)-like	-0.1926	0.6786	1.1648	1.3238	1.2844	-0.0688	-0.3356	0.681	1.1714	1.3749	-0.103	0.0051	0.5607	0.5737	0.6783	0.3852	0.7142	0.4098	0.411	0.3599	-0.3996	-0.4066	0.5913	1.4929	-0.1843	-0.615	-0.2831	-0.861	-0.2637	-1.0493	0.1868	-0.0026	0.8975	-0.7638	-0.4511	1.034	0.8962	0.4431	-0.0646	-0.7407	-0.3582	-0.1088	-0.1609	0.5563	-0.8997	-1.0591	0.2546	-1.1982
SRXN1	sulfiredoxin 1	-0.4164	-0.5459	0	0	1.9361	0	0	1.7106	-0.4846	0	0	0	0	-0.0069	1.1556	0	0	0.7404	0	-0.1592	-0.2363	-0.2859	0.5231	0	0	0	0	0	0	0	0	0	-0.4769	-0.0374	-0.1635	-0.4685	2.0133	0.9313	-0.2799	-0.6941	0	0.6047	0	-0.359	-0.642	2.2773	0	-0.389
GPR156	G protein-coupled receptor 156	-1.3546	-2.3722	-3.4386	-0.2866	-1.6662	-2.9509	-2.1765	-2.146	-2.3461	-1.2718	-0.795	-0.7818	-0.9562	-1.4971	-1.1776	-0.6631	-2.4109	-1.9831	-0.2777	-0.5973	-0.2952	-0.5348	-0.2997	-0.405	-1.0929	-1.0286	-0.8497	-2.0142	-1.2608	-2.2566	-0.6134	-0.0197	-2.3375	-0.4486	-0.8752	-0.6517	0.0773	0.8749	-0.6164	-0.8866	-0.1762	-0.0234	-0.0908	-0.0439	0.2404	-0.9588	-0.3186	0.6426
AAED1	AhpC/TSA antioxidant enzyme domain containing 1	0	0	0	0	0	0	0	0	0	0	0	0	0	0	0	0	0	0	0	0	0	0	0	0	0	0	0	0	0	0	0	0	0	0	0	0	0	0	0	0	0	0	0	0	0	0	0	0
GSTA5	glutathione S-transferase alpha 5	0	0	0	0	0	0	0	0	0	0	0	0	0	0	0	0	0	0	0	0	0	0	0	0	0	0	0	0	0	0	0	0	0	0	0	0	0	0	0	0	0	0	0	0	0	0	0	0
GPX6	glutathione peroxidase 6 (olfactory)	-1.9668	-1.0979	0.3538	0.3999	-0.4792	-1.8452	-0.5479	-0.5398	-0.8168	-1.4522	-3.1799	-1.1446	0.0469	0.5659	-0.1099	-1.0555	-0.5802	-2.3373	-0.4501	0.439	0.2658	0.0331	1.6193	0.9579	-1.1468	0.5349	-0.4566	0.5232	-0.5607	-0.4672	-0.5166	-0.4857	0.5731	0.3241	1.085	1.6734	2.093	0.9142	1.2927	-0.1328	-0.2832	-0.1198	-0.0775	2.1019	0.3055	0.8167	1.3758	0.5886
GSTK1	glutathione S-transferase kappa 1	0.644	-0.8052	-0.8816	-0.4716	-0.66	-0.4546	0.1395	-0.6428	-1.0377	-0.7659	-0.4885	-0.7619	-0.4931	-0.7075	-0.1984	0.5281	-0.4115	-0.7592	-0.668	-0.1675	-0.2955	0.2814	0	-0.4685	-0.594	-0.5253	0.4577	0.9122	0.4044	-0.8791	0.5155	0.7878	-0.1741	-0.0439	-0.1757	-0.6941	-0.2511	0.7743	-0.6618	-0.5085	-0.1939	-0.5553	-0.5343	-0.6012	0.4946	0.8975	0.8704	-0.0601
IYD	iodotyrosine deiodinase	-1.7476	-1.6644	-1.6366	-1.1931	-1.2412	-1.1757	-1.3892	-1.7432	-1.5956	-1.4474	-1.5415	-1.5416	-1.2427	-0.7626	-1.4538	-1.5107	-1.0893	-1.578	-1.3939	-1.443	-1.2222	-1.1702	0.3546	0.435	-0.4268	-0.2772	-0.6249	-1.5422	-1.7895	-1.4516	-0.2231	-0.3137	-0.7273	-0.5082	-0.3947	-0.6036	0.7482	0.6333	0.3137	-0.4054	-0.6767	-1.2408	-0.8818	-1.0884	-1.5327	-0.9367	0.4487	0.8196
GPX8	glutathione peroxidase 8 (putative)	0	0	-0.7606	-0.7541	0	0	0	0	0	0	-0.785	-0.7179	-0.4448	-0.0006	-0.6818	-0.7314	-0.5663	0	-0.7263	-0.1685	-0.2006	0	-0.396	0	0.359	0.0404	0.1708	0.0355	-0.4819	-0.6267	-0.3966	-0.3231	0	1.6139	-0.765	-0.1745	0.6013	-0.3529	-0.0243	-0.603	-0.2058	0	-0.03	0.8986	1.7755	1.0486	-0.4872	-0.4485
NCF1	neutrophil cytosolic factor 1
[truncated: 222 more columns]
