# Supplementary material for: Oxidative Stress—Part of the Solution or Part of the Problem in the Hypoxic Environment of a Brain Tumor
Source: Antioxidants (Basel). 2020 Aug 14;9(8):747. doi: 10.3390/antiox9080747 (PMC7464568; doi:10.3390/antiox9080747)
Supplement: Supplementary file 1 [file antioxidants-09-00747-s001.zip › Table S2.xlsx]

## Sheet: compared
LE vs PZ IvyGap							CT vs PZ IvyGap
Gene	P value	FDR (q value)	Mean of LE	Mean of PZ	Difference LE vs PZ		Gene	P value	FDR (q value)	Mean of CT	Mean of PZ	Difference CT vs PZ
IPCEF1	<0.000001	<0.000001	1.866	-0.5973	2.463		PARP1	<0.000001	<0.000001	0.7491	-0.536	1.285
FAM213A	<0.000001	<0.000001	1.383	-0.974	2.357		DHCR24	<0.000001	<0.000001	0.2474	-0.6961	0.9435
FBXW7	<0.000001	<0.000001	1.74	-0.5132	2.253		DHFR	<0.000001	<0.000001	0.572	-0.3365	0.9085
DNAJA4	<0.000001	<0.000001	1.741	-0.4846	2.225		DNAJC7	<0.000001	<0.000001	0.2056	-0.6671	0.8727
PINK1	<0.000001	<0.000001	1.433	-0.5777	2.01		SFPQ	<0.000001	3e-06	0.3667	-0.493	0.8597
ALDH1A1	<0.000001	<0.000001	1.006	-0.9831	1.989		PARK7	3e-06	1.9e-05	0.2112	-0.5963	0.8075
SESN1	<0.000001	<0.000001	1.129	-0.7577	1.887		FAM213A	<0.000001	<0.000001	0.01373	-0.7932	0.8069
DNAJC7	<0.000001	<0.000001	1.017	-0.8474	1.864		NNT	<0.000001	3e-06	0.1856	-0.6061	0.7917
SOD1	<0.000001	<0.000001	1.287	-0.4683	1.755		GSTZ1	2e-06	1.7e-05	0.2588	-0.5254	0.7842
SEPW1	<0.000001	<0.000001	1.358	-0.3701	1.728		FOXM1	6e-06	3.5e-05	0.4524	-0.3143	0.7667
HMOX2	<0.000001	<0.000001	0.9284	-0.7921	1.72		HMOX2	7e-06	3.8e-05	-0.005017	-0.7311	0.7261
NNT	<0.000001	<0.000001	0.7638	-0.8727	1.637		FUT8	2.5e-05	0.00013	0.2897	-0.4333	0.723
HBQ1	<0.000001	<0.000001	1.688	0.08991	1.598		PREX1	0.000182	0.000699	0.3169	-0.3773	0.6942
DHCR24	<0.000001	<0.000001	0.7995	-0.7826	1.582		KDM3B	8.6e-05	0.000391	0.4638	-0.2177	0.6815
BCL2	<0.000001	<0.000001	0.7549	-0.7836	1.539		ALDH1A1	2.9e-05	0.000147	0.1021	-0.5734	0.6755
LANCL1	<0.000001	<0.000001	0.9581	-0.5688	1.527		HTRA2	0.000112	0.000489	0.2096	-0.4608	0.6704
DNAJC5	<0.000001	<0.000001	1.172	-0.3471	1.519		FYN	0.000159	0.000627	0.3963	-0.2551	0.6514
PRNP	<0.000001	<0.000001	1.489	0.01058	1.479		SIRT2	0.000119	0.000497	0.4625	-0.1862	0.6487
MGST3	<0.000001	<0.000001	0.9455	-0.5238	1.469		CCT3	0.000374	0.001317	0.293	-0.346	0.639
FUT8	<0.000001	<0.000001	0.555	-0.8939	1.449		ATOX1	9.6e-05	0.000428	0.0743	-0.5573	0.6316
ALDOC	<0.000001	<0.000001	1.169	-0.271	1.44		GSR	0.000194	0.000722	0.1134	-0.516	0.6294
GSTO2	<0.000001	<0.000001	1.396	-0.02891	1.424		DNAJC9	0.000184	0.000699	0.07752	-0.5322	0.6098
PARK7	<0.000001	<0.000001	0.4644	-0.8898	1.354		TP53INP1	6e-06	3.6e-05	0.1718	-0.4239	0.5957
NME5	<0.000001	<0.000001	0.9408	-0.3739	1.315		CCT5	0.00063	0.002077	0.1047	-0.4673	0.572
DNAJA2	<0.000001	<0.000001	0.9723	-0.3262	1.298		UBIAD1	0.000706	0.00229	0.4142	-0.1336	0.5478
NCOA7	<0.000001	<0.000001	1.097	-0.1901	1.287		GSTM2	0.000768	0.002411	0.2611	-0.2782	0.5393
HOPX	<0.000001	<0.000001	0.8192	-0.4541	1.273		GSTP1	0.001938	0.005423	0.3994	-0.1206	0.5199
STK25	<0.000001	<0.000001	0.8069	-0.4531	1.26		HDAC6	0.001413	0.004176	0.2249	-0.2885	0.5134
GPR37L1	<0.000001	<0.000001	0.7634	-0.4762	1.24		GTF2I	0.002487	0.006492	0.4304	-0.07785	0.5083
PAGE4	3e-06	4e-06	1.195	0	1.195		UCP2	0.001489	0.004339	0.2343	-0.2689	0.5031
UBE2K	<0.000001	<0.000001	0.8417	-0.3379	1.18		GPR37	0.001943	0.005423	0.384	-0.09615	0.4801
GSTO1	<0.000001	<0.000001	0.7666	-0.4111	1.178		ALDOC	0.000148	0.000606	0.3155	-0.1628	0.4784
PRDX5	<0.000001	<0.000001	0.9794	-0.1968	1.176		GPX7	0.000871	0.002692	0.1276	-0.3376	0.4652
GRIA1	<0.000001	<0.000001	0.995	-0.1798	1.175		NOX4	0.000729	0.002327	-0.2482	-0.4794	0.2312
ATOX1	<0.000001	<0.000001	0.6445	-0.5194	1.164		SLC2A3	<0.000001	<0.000001	-0.6733	0.7615	-1.435
PRDX3	<0.000001	<0.000001	0.862	-0.2907	1.153		SLC2A1	<0.000001	<0.000001	-0.3341	0.8313	-1.165
GSTM2	<0.000001	<0.000001	0.835	-0.3102	1.145		ATF4	<0.000001	<0.000001	-0.3149	0.8153	-1.13
HBA1	<0.000001	<0.000001	0.6153	-0.5005	1.116		DNAJB9	<0.000001	<0.000001	-0.4373	0.6223	-1.06
DNAJB12	<0.000001	<0.000001	0.6209	-0.4919	1.113		PTGS2	<0.000001	<0.000001	-0.4989	0.516	-1.015
GSTZ1	<0.000001	<0.000001	0.394	-0.7116	1.106		HK2	<0.000001	<0.000001	-0.0866	0.9238	-1.01
OXR1	<0.000001	<0.000001	1.114	0.0257	1.089		SESN2	<0.000001	<0.000001	-0.2507	0.7444	-0.9951
TSC1	<0.000001	<0.000001	1.114	0.03073	1.083		PGK1	<0.000001	<0.000001	-0.3963	0.5696	-0.9659
NQO1	<0.000001	<0.000001	0.3896	-0.6818	1.071		NOL3	<0.000001	<0.000001	-0.09791	0.8184	-0.9163
TLR4	<0.000001	<0.000001	0.3479	-0.7148	1.063		SQSTM1	<0.000001	<0.000001	-0.2876	0.6268	-0.9144
RGN	<0.000001	<0.000001	0.771	-0.2545	1.025		LDHA	<0.000001	<0.000001	-0.1979	0.6844	-0.8823
HSPA2	<0.000001	<0.000001	0.692	-0.3198	1.012		HSPA9	<0.000001	<0.000001	-0.003161	0.8773	-0.8804
GPR37	<0.000001	<0.000001	0.7278	-0.2656	0.9934		BNIP3	<0.000001	<0.000001	-0.1465	0.7331	-0.8796
GLRX2	3e-06	3e-06	0.8855	-0.1045	0.99		IL1B	<0.000001	<0.000001	-0.3049	0.5682	-0.8731
PRDX2	<0.000001	<0.000001	0.9001	-0.07153	0.9716		HMOX1	<0.000001	<0.000001	-0.2792	0.5821	-0.8613
HBB	<0.000001	<0.000001	0.53	-0.3934	0.9234		DNAJB1	<0.000001	<0.000001	-0.1643	0.69	-0.8543
GSR	2e-06	2e-06	0.3307	-0.5805	0.9111		FTH1	1e-06	8e-06	-0.3836	0.4522	-0.8358
SLC7A11	<0.000001	<0.000001	0.3636	-0.5442	0.9078		GAPDH	3e-06	1.7e-05	-0.05051	0.7354	-0.7859
BAG1	5e-06	5e-06	0.8499	-0.04528	0.8951		DUSP1	<0.000001	1e-06	-0.5172	0.2609	-0.7781
PRDX1	4e-06	5e-06	0.3304	-0.5534	0.8839		HSPA5	<0.000001	5e-06	-0.3082	0.4573	-0.7655
MGST2	<0.000001	<0.000001	0.1487	-0.6826	0.8313		OXSR1	4e-06	2.7e-05	-0.122	0.6412	-0.7633
PARP1	2e-06	3e-06	0.04666	-0.7781	0.8248		JUNB	1e-06	1e-05	-0.4165	0.3337	-0.7502
HDAC6	5.8e-05	5.4e-05	0.502	-0.3205	0.8225		VIMP	4e-06	2.5e-05	-0.3736	0.3728	-0.7464
FAM213B	1.8e-05	1.9e-05	0.4008	-0.4202	0.821		FOS	<0.000001	1e-06	-0.2303	0.5042	-0.7345
SFTPD	3.4e-05	3.3e-05	0.9009	0.09085	0.8101		HSPA1A	0.000389	0.001347	-0.3078	0.3583	-0.6661
CYGB	<0.000001	<0.000001	0.6883	-0.1211	0.8094		ATP7A	5e-06	2.8e-05	-0.2218	0.4369	-0.6587
HSPB2	4e-06	5e-06	0.5573	-0.2375	0.7947		MET	0.000157	0.000627	-0.2837	0.3685	-0.6522
HK1	2.9e-05	2.9e-05	1.023	0.2335	0.7893		SRXN1	0.000229	0.00082	-0.2944	0.347	-0.6414
PPID	7.6e-05	7.1e-05	0.4968	-0.2605	0.7573		SOD2	5.2e-05	0.000248	-0.1876	0.4479	-0.6354
PARK2	0.000136	0.000121	0.8045	0.05427	0.7503		CANX	1.7e-05	9.1e-05	0.03459	0.6606	-0.626
TRAP1	1.9e-05	2e-05	0.6772	-0.07209	0.7492		NCF2	0.000115	0.000492	-0.2954	0.3244	-0.6198
CYP11A1	3.4e-05	3.3e-05	0.9216	0.1867	0.735		FBLN5	4.3e-05	0.00021	-0.2667	0.346	-0.6127
EPHX2	2.6e-05	2.6e-05	0.6972	-0.02124	0.7184		GCLM	0.000214	0.000783	-0.5081	0.07162	-0.5797
PON1	0.000301	0.00026	0.7561	0.04799	0.7081		DNAJB6	0.000592	0.001982	-0.3183	0.2433	-0.5616
ATG7	0.000466	0.000386	0.6919	-0.01525	0.7072		ALDOA	0.001644	0.00472	-0.1314	0.4116	-0.543
FABP1	0.000441	0.00037	0.8433	0.1449	0.6984		AAED1	7.7e-05	0.000361	-0.2279	0.3045	-0.5324
MPO	8.2e-05	7.6e-05	0.8242	0.1298	0.6944		IYD	0.002384	0.006306	-0.02534	0.5059	-0.5312
LOXHD1	0.011915	0.008452	0.7194	0.02709	0.6923		KIAA1609	0.003118	0.007932	-0.1857	0.3234	-0.5091
SGK2	1.1e-05	1.1e-05	0.7313	0.04077	0.6906		IL10	0.00101	0.003074	-0.2782	0.2284	-0.5066
DNAJC8	0.000455	0.000379	0.5074	-0.1649	0.6723		IL6	0.000431	0.00147	-0.01559	0.475	-0.4906
SIRT2	3.3e-05	3.2e-05	0.3956	-0.2667	0.6624		NFE2L2	0.00141	0.004176	0.06369	0.5541	-0.4905
FYN	0.000882	0.000715	0.2396	-0.4177	0.6573		GCH1	0.002033	0.00558	-0.3112	0.1659	-0.4771
GCLC	0.0015	0.001208	0.4048	-0.1976	0.6024		DNAJB2	0.002139	0.005733	0.09166	0.5562	-0.4646
HSPA8	0.000385	0.000328	0.5463	-0.04161	0.5879		NCF1	0.002941	0.007579	0.07528	0.5346	-0.4593
PREX1	0.000243	0.000213	-0.1335	-0.7083	0.5748		S100A9	0.002054	0.00558	-0.0972	0.3235	-0.4206
MGST1	0.000651	0.000535	0.8099	0.2564	0.5535		ABCD1	0.996627	0.725768	0.1674	0.1669	0.0005564
GSTT1	9e-06	9e-06	0.6409	0.0923	0.5486		AKT1	0.048004	0.072333	0.1949	-0.1413	0.3362
TTN	4.8e-05	4.6e-05	0.02118	-0.5259	0.5471		ALB	0.684233	0.53931	0.2698	0.1909	0.07885
CCT7	0.000827	0.000675	0.5933	0.05337	0.54		ALOX12	0.313289	0.31802	0.1759	0.2571	-0.08115
ENDOG	0.006317	0.004647	0.7374	0.2417	0.4956		ALOX5AP	0.025513	0.042732	-0.2106	0.1511	-0.3617
LRRK2	0.002478	0.001918	0.3047	-0.1858	0.4905		APOA4	0.545149	0.462568	0.07241	0.03247	0.03995
KDM3B	0.007264	0.005279	-0.01969	-0.5089	0.4892		APOE	0.385046	0.364578	0.1662	0.01869	0.1476
GPX4	0.007562	0.005429	0.6755	0.1891	0.4865		APOM	0.015302	0.028575	0.4159	0.02927	0.3867
NOX1	0.0119	0.008452	0.2707	-0.2058	0.4765		ATG7	0.527805	0.459236	-0.2171	-0.3157	0.09858
DNAJC9	0.012293	0.008669	-0.2623	-0.6702	0.4079		BAG1	0.436178	0.393128	-0.2963	-0.1646	-0.1316
NOS3	0.002076	0.001628	-0.1958	-0.4893	0.2936		BAG5	0.051756	0.076488	-0.03587	0.3062	-0.3421
HBZ	0.013668	0.009582	0.1908	0.04687	0.144		BCL2	0.015497	0.028575	-0.06684	-0.4392	0.3724
HK2	<0.000001	<0.000001	-0.9332	1.323	-2.256		BMP7	0.028836	0.04712	0.1527	0.504	-0.3513
LDHA	<0.000001	<0.000001	-1.092	1.141	-2.233		CALR	0.023498	0.040366	-0.03895	0.3072	-0.3461
HSPA5	<0.000001	<0.000001	-1.07	1.01	-2.08		CAT	0.20287	0.227792	-0.1123	-0.3242	0.2119
PRDX4	<0.000001	<0.000001	-1.154	0.7143	-1.869		CCL5	0.004609	0.011436	-0.2413	0.2201	-0.4614
CANX	<0.000001	<0.000001	-0.8583	0.9866	-1.845		CCS	0.389576	0.364578	-0.02159	-0.1712	0.1497
HMOX1	<0.000001	<0.000001	-0.7624	1.059	-1.821		CCT2	0.918526	0.678403	0.07823	0.09648	-0.01825
OXSR1	<0.000001	<0.000001	-0.864	0.9528	-1.817		CCT4	0.06012	0.085699	-0.3227	0.0225	-0.3452
ATP7A	<0.000001	<0.000001	-1.181	0.5406	-1.722		CCT7	0.302738	0.310445	-0.04779	-0.219	0.1712
SLC2A1	<0.000001	<0.000001	-0.3369	1.383	-1.72		CCT8	0.225712	0.247901	-0.3381	-0.1315	-0.2066
ATF4	<0.000001	<0.000001	-0.738	0.9607	-1.699		CD36	0.130223	0.155786	-0.3428	-0.4514	0.1086
FOS	<0.000001	<0.000001	-0.9206	0.7699	-1.691		CES1	0.145503	0.171022	0.1643	0.3707	-0.2064
MCL1	<0.000001	<0.000001	-1.179	0.5079	-1.687		CLIC2	0.825505	0.621417	-0.3726	-0.3422	-0.03046
P4HB	<0.000001	<0.000001	-1.256	0.4293	-1.685		CSDE1	0.29886	0.30804	-0.2178	-0.04083	-0.1769
NOL3	<0.000001	<0.000001	-0.4995	1.183	-1.683		CTNNB1	0.575319	0.479807	-0.2929	-0.3774	0.08447
NFE2L2	<0.000001	<0.000001	-1.024	0.6077	-1.631		CYBA	0.756118	0.584508	-0.1622	-0.2047	0.04251
PGK1	<0.000001	<0.000001	-0.4479	1.175	-1.623		CYBB	0.322564	0.324861	-0.03994	-0.1967	0.1568
HSPA9	<0.000001	<0.000001	-0.5623	1.019	-1.581		CYGB	0.600543	0.492666	-0.1795	-0.139	-0.04057
GNB2L1	<0.000001	<0.000001	-0.7701	0.8093	-1.579		CYP11A1	0.85247	0.634585	0.2452	0.2214	0.02373
CALR	<0.000001	<0.000001	-1.108	0.4569	-1.565		CYP1A1	0.457335	0.410356	0.1852	0.09187	0.09331
DNAJB1	<0.000001	<0.000001	-0.3748	1.142	-1.517		CYP1B1	0.217257	0.239926	-0.4342	-0.2839	-0.1503
PTGS2	<0.000001	<0.000001	-0.3788	1.118	-1.497		CYP2C19	0.850377	0.634585	0.02536	0.0331	-0.007741
AAED1	<0.000001	<0.000001	-1.092	0.4018	-1.494		CYP2D6	0.380357	0.364578	0.2833	0.1765	0.1068
JUNB	<0.000001	<0.000001	-0.7208	0.7691	-1.49		CYP2F1	0.79699	0.611401	0.1801	0.2156	-0.03542
SLC2A3	<0.000001	<0.000001	-0.1306	1.329	-1.46		DNAJA1	0.664626	0.527997	-0.1545	-0.2279	0.07339
SESN2	<0.000001	<0.000001	-0.3467	1.098	-1.444		DNAJA2	0.342562	0.33917	-0.1343	-0.273	0.1386
VIMP	<0.000001	<0.000001	-0.7596	0.6843	-1.444		DNAJA3	0.640162	0.517956	0.07347	0.1515	-0.07798
MAPK7	<0.000001	<0.000001	-0.7061	0.7346	-1.441		DNAJA4	0.396149	0.366922	-0.3303	-0.4193	0.08903
REST	<0.000001	<0.000001	-1.231	0.1678	-1.399		DNAJB11	0.021501	0.038394	0.0779	-0.2542	0.3321
DUSP1	<0.000001	<0.000001	-0.6245	0.7371	-1.362		DNAJB12	0.029871	0.048418	-0.08107	-0.4185	0.3374
IL1B	<0.000001	<0.000001	-0.2053	1.129	-1.334		DNAJB4	0.017772	0.032181	-0.442	-0.04243	-0.3996
NCF2	<0.000001	<0.000001	-0.6806	0.6498	-1.33		DNAJB5	0.078018	0.100518	0.2925	-0.02855	0.3211
SOD2	<0.000001	<0.000001	-0.4235	0.8923	-1.316		DNAJC1	0.012823	0.024781	-0.4526	-0.1271	-0.3256
GAPDH	<0.000001	<0.000001	-0.2537	1.056	-1.31		DNAJC4	0.35726	0.350272	0.09308	-0.06799	0.1611
DNAJB9	<0.000001	<0.000001	-0.09973	1.158	-1.258		DNAJC5	0.037826	0.059864	-0.01455	-0.3149	0.3004
TP53	<0.000001	<0.000001	-1.236	0.004774	-1.241		DNAJC8	0.379139	0.364578	0.05064	-0.1075	0.1582
HSPD1	<0.000001	<0.000001	-0.9824	0.2455	-1.228		DUOX1	0.531336	0.460316	0.3491	0.2378	0.1113
S100A9	<0.000001	<0.000001	-0.5443	0.6042	-1.148		DUOX2	0.336524	0.334841	0.2316	0.06318	0.1684
IL6	<0.000001	<0.000001	-0.1337	0.9948	-1.128		ENDOG	0.010803	0.022609	-0.06472	0.3256	-0.3904
SQSTM1	<0.000001	<0.000001	-0.07943	1.001	-1.081		EPHX2	0.735511	0.572986	0.162	0.1121	0.04987
CCL5	<0.000001	<0.000001	-0.6221	0.4474	-1.07		EPX	0.38204	0.364578	0.3087	0.1981	0.1106
PYCR1	<0.000001	<0.000001	-0.6745	0.382	-1.057		FABP1	0.077388	0.100499	0.2906	0.06728	0.2233
ALOX5AP	<0.000001	<0.000001	-0.3919	0.6501	-1.042		FAM213B	0.134341	0.15883	0.1005	-0.1522	0.2527
FBLN5	<0.000001	<0.000001	-0.2884	0.7401	-1.029		FANCC	0.011595	0.023379	0.2383	-0.1451	0.3834
BNIP3	<0.000001	<0.000001	0.1637	1.166	-1.002		FBXO7	0.502051	0.441239	-0.08309	-0.2049	0.1219
SERPINH1	<0.000001	<0.000001	-1.055	-0.05307	-1.002		FBXW7	0.130991	0.155786	-0.2271	-0.3786	0.1515
RIPK1	4e-06	5e-06	-0.8875	0.06758	-0.9551		FMO4	0.729588	0.570583	0.1259	0.07242	0.05345
HSPA1A	2e-06	3e-06	-0.1099	0.7869	-0.8968		FMO5	0.66065	0.526921	-0.07908	-0.009592	-0.06949
GCH1	5.5e-05	5.2e-05	-0.4951	0.3871	-0.8822		FZD1	0.403881	0.37121	0.109	0.2375	-0.1285
NCF1	2.6e-05	2.6e-05	-0.1883	0.6902	-0.8785		GATA4	0.795869	0.611401	0.3468	0.3918	-0.04495
NR4A3	<0.000001	<0.000001	-0.4664	0.401	-0.8674		GCLC	0.32326	0.324861	-0.1056	-0.2866	0.181
FTH1	5e-06	5e-06	0.08488	0.9495	-0.8646		GLRX2	0.544136	0.462568	-0.2678	-0.1777	-0.09012
MAPKAP1	1e-06	2e-06	-0.2177	0.6296	-0.8473		GNB2L1	0.007561	0.0167	0.007927	0.4525	-0.4446
IL10	1.2e-05	1.2e-05	-0.4353	0.3452	-0.7805		GPR156	0.297695	0.30804	0.4308	0.2651	0.1658
DNAJB11	5e-05	4.8e-05	-0.9431	-0.1636	-0.7796		GPR37L1	0.011632	0.023379	0.2856	-0.142	0.4276
GPX8	<0.000001	<0.000001	-0.9392	-0.1664	-0.7728		GPX1	0.831331	0.623467	-0.06944	-0.1051	0.03564
NUDT1	0.000125	0.000112	-0.7601	0.001971	-0.762		GPX2	0.641679	0.517956	0.2233	0.1571	0.06629
GPX3	0.000121	0.000109	-0.1332	0.6258	-0.7589		GPX3	0.034977	0.055793	-0.2409	0.1	-0.3409
FZD1	0.000182	0.000161	-0.4832	0.2471	-0.7303		GPX4	0.812207	0.616021	-0.06097	-0.09818	0.03722
PFKL	8.9e-05	8.2e-05	-0.2663	0.4383	-0.7047		GPX5	0.103132	0.127169	0	0.3222	-0.3222
TLR6	6e-06	6e-06	-0.6613	0.03596	-0.6972		GPX6	0.50273	0.441239	0.07987	0.2241	-0.1443
RFNG	0.000279	0.000242	-0.2749	0.392	-0.6669		GPX8	0.328473	0.328457	-0.2631	-0.1527	-0.1104
IYD	0.000356	0.000305	-0.2671	0.3907	-0.6578		GRIA1	0.744232	0.577541	0.0609	0.009386	0.05152
ALDOA	4e-06	4e-06	0.2587	0.9029	-0.6442		GSS	0.015426	0.028575	0.1149	-0.2851	0.4
TXN	0.000101	9.2e-05	-0.4596	0.1757	-0.6354		GSTA1	0.229456	0.250643	0.1129	0.2602	-0.1474
PTGS1	0.000438	0.00037	-0.5459	0.06492	-0.6109		GSTA5	0.478785	0.427693	0.07478	0.2273	-0.1525
HSPB1	0.00152	0.001216	-0.2378	0.3203	-0.5581		GSTK1	0.053052	0.077831	0.1535	-0.189	0.3425
FANCC	0.001774	0.00141	-0.627	-0.08439	-0.5427		GSTO1	0.815364	0.616091	-0.4894	-0.5179	0.02852
KEAP1	0.003201	0.002461	-0.4122	0.1297	-0.5419		GSTO2	0.015713	0.02871	0.1596	-0.09987	0.2595
GATA4	0.001919	0.001515	-0.005658	0.5277	-0.5334		GSTT1	0.048225	0.072333	0.2563	0.04762	0.2087
PXDN	3.2e-05	3.2e-05	-0.83	-0.3115	-0.5185		HBA1	0.028798	0.04712	-0.2475	-0.5239	0.2764
KIAA1609	0.007126	0.00521	-0.06063	0.4555	-0.5161		HBB	0.078518	0.100518	-0.3061	-0.5231	0.2169
SRXN1	0.003338	0.00255	0.2304	0.7443	-0.514		HBD	0.344802	0.339715	0.06804	0.03234	0.03571
MET	0.002122	0.001653	0.1937	0.6918	-0.4982		HBE1	0.076244	0.100159	0.3747	0.02517	0.3495
CES1	0.006066	0.004518	-0.03776	0.4601	-0.4979		HBG1	0.404472	0.37121	0.1932	0.1189	0.07434
GCLM	0.005737	0.0043	-0.1881	0.3074	-0.4956		HBG2	0.678467	0.53687	0.1133	0.08001	0.03327
NONO	0.005289	0.003989	-0.4835	-0.006585	-0.4769		HBM	0.270609	0.284763	0.03245	0.004633	0.02781
GPX7	0.003559	0.002701	-0.8568	-0.3839	-0.4729		HBQ1	0.540063	0.462568	0.08826	0.1303	-0.04208
HP	0.007402	0.005346	-0.1567	0.3021	-0.4588		HBZ	0.073803	0.099555	0.4836	0.1308	0.3527
CCT4	0.006184	0.004578	-0.09896	0.3175	-0.4165		HGF	0.311984	0.31802	-0.3434	-0.1911	-0.1523
AKT1	0.675243	0.318085	-0.2558	-0.1775	-0.07825		HIF1A	0.015279	0.028575	0.281	-0.09271	0.3737
ALB	0.090568	0.053969	0.3155	0.12	0.1955		HK1	0.011526	0.023379	-0.5142	-0.1548	-0.3594
ABCD1	0.273874	0.145715	-0.02049	0.1396	-0.16		HOPX	0.050722	0.075516	0.06682	-0.2951	0.362
ALOX12	0.424805	0.210951	0.4003	0.2668	0.1335		HP	0.589147	0.489309	0.1152	0.1979	-0.08268
APOA4	0.283094	0.149288	0	0.3165	-0.3165		HSPA1L	0.80265	0.612856	-0.02402	0.01621	-0.04023
APOE	0.02974	0.019801	0.2284	-0.1468	0.3751		HSPA2	0.149061	0.17247	0.06766	-0.1874	0.255
BMP7	0.052531	0.03348	0.1544	0.4545	-0.3002		HSPA4	0.211128	0.235748	0.1222	-0.05492	0.1771
CAT	0.476021	0.233466	-0.06903	-0.2012	0.1322		HSPA8	0.549698	0.464217	-0.2953	-0.3935	0.0982
CD36	0.458977	0.226037	-0.4412	-0.5004	0.05926		HSPB1	0.033706	0.054197	-0.1114	0.2548	-0.3661
CLIC2	0.821119	0.369286	-0.2887	-0.3257	0.03697		HSPB2	0.610038	0.496403	-0.2091	-0.2857	0.0766
CTNNB1	0.422747	0.210808	-0.2176	-0.3395	0.1219		HSPD1	0.368775	0.358068	0.3139	0.1815	0.1324
CYBA	0.638982	0.303402	-0.2891	-0.2136	-0.07548		HSPE1	0.021586	0.038394	0.4844	0.1311	0.3534
CYBB	0.240405	0.130829	-0.5053	-0.2858	-0.2195		IPCEF1	0.00814	0.017784	-0.1916	-0.43	0.2384
CYP1A1	0.81367	0.367323	0.4178	0.3626	0.05521		KEAP1	0.094374	0.118551	0.3899	0.12	0.2699
CYP1B1	0.352266	0.181745	-0.1063	0.04268	-0.149		KRT1	0.179458	0.202636	0.009305	0.224	-0.2147
CYP2C19	0.162032	0.090662	0.4844	0.06101	0.4234		LANCL1	0.006049	0.014649	0.06284	-0.3833	0.4461
CYP2D6	0.787605	0.356908	0.2696	0.2245	0.04516		LOXHD1	0.253045	0.27053	0.1069	0.01655	0.09033
CYP2F1	0.591368	0.281917	0.2986	0.4212	-0.1226		LPO	0.389991	0.364578	0.1136	0.2556	-0.1419
DHFR	0.247013	0.133814	-0.6007	-0.7965	0.1958		LRRK2	0.234678	0.254961	0.2303	0.02218	0.2081
FOXM1	0.056975	0.035551	-0.1665	-0.5167	0.3503		LTC4S	0.516067	0.450975	0.3597	0.4495	-0.08971
FMO4	0.325831	0.168837	-0.08062	0.09121	-0.1718		MAPK7	0.009489	0.020508	0.1121	0.5108	-0.3987
FMO5	0.042563	0.027719	0.2726	-0.1095	0.3822		MAPKAP1	0.009833	0.021026	-0.08578	0.3421	-0.4279
GPX1	0.994612	0.429485	-0.2491	-0.2503	0.00127		MB	0.434437	0.393128	0.4386	0.3347	0.1039
GPX2	0.071844	0.044136	0.5404	0.1548	0.3857		MCL1	0.010912	0.022609	-0.26	0.05086	-0.3109
GPX5	0.171774	0.095664	0	0.4168	-0.4168		MGST1	0.14931	0.17247	-0.06263	0.1404	-0.2031
GSS	0.71731	0.331353	-0.1329	-0.2072	0.07433		MGST2	0.010233	0.021649	-0.1675	-0.5265	0.3589
GSTA1	0.987497	0.427963	0.4937	0.4977	-0.004092		MGST3	0.058011	0.083283	-0.3494	-0.5992	0.2498
GSTP1	0.363141	0.186548	0.04485	-0.09742	0.1423		MMP3	0.072462	0.099076	0.09993	0.3015	-0.2015
GTF2I	0.646201	0.305612	-0.1746	-0.2603	0.08566		MPO	0.921459	0.678403	0.07787	0.0726	0.005269
HBM	0.104789	0.060993	0.1715	0.009291	0.1623		MPV17	0.007515	0.0167	0.2822	-0.1812	0.4633
HBD	0.832271	0.371498	0.1052	0.08916	0.01607		MSRA	0.00747	0.0167	-0.1412	0.2859	-0.4271
HBE1	0.044482	0.028812	0.2552	0.06103	0.1942		MST4	0.150414	0.172752	0.01766	-0.18	0.1977
HBG1	0.046188	0.029755	0.4261	0.1631	0.263		MT3	0.047054	0.071647	0.205	0.464	-0.2591
HBG2	0.073152	0.044709	0.4069	0.1482	0.2587		MTL5	0.486437	0.432606	0.08057	0.2072	-0.1266
HGF	0.015168	0.01051	0.4142	-0.06215	0.4764		NCOA7	0.075854	0.100159	-0.6535	-0.4559	-0.1976
HIF1A	0.016985	0.011634	-0.6425	-0.1753	-0.4672		NME5	0.074721	0.100121	0.05724	-0.234	0.2913
DNAJB2	0.081256	0.049158	0.2168	0.465	-0.2482		NONO	0.054812	0.079831	0.1522	-0.1934	0.3456
DNAJA1	0.053153	0.033696	0.05694	-0.2555	0.3125		NOS3	0.152761	0.174451	-0.2448	-0.375	0.1302
HSPA1L	0.106306	0.061205	0.4026	0.09173	0.3109		NOX1	0.124823	0.151133	0.2514	0.00773	0.2437
HSPA4	0.031434	0.020813	-0.8409	-0.4961	-0.3449		NQO1	0.007089	0.016192	-0.3707	-0.6563	0.2857
HSPE1	0.063166	0.039209	-0.5219	-0.224	-0.2979		NR4A3	0.022704	0.039467	-0.2738	0.08237	-0.3561
DNAJC4	0.712642	0.331353	-0.01207	-0.07528	0.0632		NUDT1	0.080777	0.102756	0.4034	0.1401	0.2633
KRT1	0.453577	0.224304	0.07536	0.2513	-0.1759		NXN	0.545443	0.462568	-0.2083	-0.1073	-0.101
LPO	0.576054	0.276831	0.1919	0.3011	-0.1093		OXR1	0.021985	0.038762	-0.3128	0.01972	-0.3325
LTC4S	0.7786	0.354174	0.1964	0.2228	-0.02639		P4HB	0.07542	0.100159	-0.1011	0.1135	-0.2146
MB	0.479903	0.234405	0.3788	0.278	0.1008		PAGE4	0.154424	0.175354	0.09926	0	0.09926
MMP3	0.015648	0.01078	0.183	0.7984	-0.6154		PARK2	0.098104	0.122471	-0.05358	0.1788	-0.2324
MPV17	0.154388	0.087203	0.02293	-0.2395	0.2624		PAWR	0.040266	0.063227	-0.3618	-0.05961	-0.3022
MSRA	0.827509	0.370761	0.4447	0.4823	-0.03761		PDE8A	0.424665	0.386215	-0.2177	-0.3154	0.09773
MT3	0.314739	0.163802	0.5288	0.4157	0.1131		PDLIM1	0.024247	0.040953	-0.1827	-0.4316	0.2489
PAWR	0.111485	0.063878	-0.2601	0.02791	-0.288		PFKL	0.10521	0.12894	-0.1155	0.1576	-0.2731
PDE8A	0.236697	0.129402	-0.5213	-0.3916	-0.1297		PINK1	0.070898	0.097601	-0.2877	-0.5247	0.2369
PSAP	0.10368	0.06087	0.6461	0.3695	0.2766		PNKP	0.041308	0.06436	0.1189	-0.2125	0.3314
SFPQ	0.055237	0.034832	-0.4566	-0.7967	0.3401		PON1	0.571536	0.478638	0.3013	0.2228	0.07851
SOD3	0.773926	0.35378	0.1686	0.2174	-0.04882		PPID	0.989511	0.723207	-0.2702	-0.2683	-0.001872
ST13	0.024231	0.016224	0.2006	0.5875	-0.3869		PRDX1	0.005294	0.012976	0.2305	-0.2297	0.4602
TCP1	0.714178	0.331353	0.3259	0.264	0.06194		PRDX2	0.011935	0.023751	0.2298	-0.1159	0.3457
TNF	0.159982	0.089937	0.2144	0.4956	-0.2812		PRDX3	0.077503	0.100499	-0.3088	-0.5674	0.2585
TPO	0.174471	0.096714	0.2543	0.0446	0.2097		PRDX4	0.00705	0.016192	-0.05568	0.349	-0.4047
CCT3	0.103634	0.06087	-0.03235	-0.3066	0.2742		PRDX5	0.128344	0.154466	-0.01248	-0.2639	0.2515
TXNRD1	0.120205	0.068546	-0.1247	0.1972	-0.3219		PRDX6	0.073673	0.099555	0.02031	-0.2955	0.3158
UCP2	0.9486	0.417174	-0.3447	-0.3316	-0.01312		PRG3	0.38823	0.364578	0.1767	0	0.1767
WNT1	0.07502	0.045616	0.5721	0.09896	0.4732		PRNP	0.65328	0.524727	-0.09025	-0.04378	-0.04646
CSDE1	0.843665	0.375179	0.1661	0.2036	-0.03754		PSAP	0.099128	0.122986	-0.308	-0.04906	-0.259
EPX	0.071097	0.043903	0.4972	0.1066	0.3906		PTGS1	0.907226	0.672854	0.1552	0.1341	0.02119
VNN1	0.056333	0.035335	-0.2231	0.04806	-0.2712		PXDN	0.067171	0.09441	-0.2042	-0.3852	0.181
DNAJA3	0.956723	0.419199	0.3019	0.2924	0.009552		PXDNL	0.022778	0.039467	-0.1045	-0.2675	0.163
PDLIM1	0.03489	0.022974	-0.6517	-0.3464	-0.3053		PYCR1	0.539168	0.462568	0.2613	0.1647	0.09654
BAG5	0.962995	0.420402	0.3553	0.3473	0.008058		REST	0.006215	0.014696	-0.1572	0.2107	-0.3679
PRDX6	0.310657	0.162387	0.2164	0.007973	0.2085		RFNG	0.285839	0.297672	0.06583	0.2413	-0.1755
RNF7	0.086037	0.051787	-0.2628	-0.01544	-0.2473		RGN	0.027586	0.045823	0.2596	-0.06976	0.3294
MTL5	0.9295	0.410288	0.09251	0.07747	0.01504		RIPK1	0.655288	0.524727	-0.05729	0.006662	-0.06395
CCS	0.014782	0.010302	0.2727	-0.2098	0.4825		RNF7	0.046765	0.071647	-0.3932	-0.1141	-0.2791
DNAJB6	0.022585	0.015381	0.8819	0.5351	0.3468		SCARA3	0.070534	0.097601	0.2795	0.01506	0.2644
PRG3	0.216947	0.119151	0.1201	0	0.1201		SELT	0.361201	0.352416	-0.09576	-0.2549	0.1592
CCT2	0.092791	0.055019	-0.3875	-0.09963	-0.2878		SEPW1	0.244169	0.262436	-0.2	-0.3603	0.1603
TXNRD2	0.048331	0.030968	0.2056	-0.1886	0.3942		SERPINH1	0.263914	0.280657	-0.2149	-0.09741	-0.1174
CCT8	0.584271	0.279652	-0.06599	0.02907	-0.09506		SESN1	0.123956	0.150993	-0.1319	-0.3487	0.2169
DNAJB4	0.254668	0.136717	0.2922	0.0872	0.205		SFTPD	0.213809	0.237422	0.3161	0.1524	0.1637
PNKP	0.679139	0.31866	-0.1222	-0.1949	0.07269		SGK2	0.042089	0.065073	0.4391	0.1349	0.3042
CCT5	0.370217	0.189367	-0.3097	-0.4465	0.1368		SIRT1	0.091312	0.115426	-0.2361	0.05796	-0.294
SZT2	0.53048	0.255962	-0.07807	0.04089	-0.119		SLC7A11	0.603373	0.492975	-0.2802	-0.3575	0.07726
SIRT1	0.105425	0.060993	0.3332	0.02481	0.3083		SOD1	0.023821	0.040574	-0.0306	-0.377	0.3464
FBXO7	0.501526	0.243676	-0.01027	0.114	-0.1242		SOD3	0.959963	0.704171	0.0717	0.07802	-0.006314
DNAJB5	0.301385	0.158234	-0.2603	-0.06407	-0.1962		ST13	0.06099	0.086326	-0.08965	0.2636	-0.3533
HTRA2	0.03557	0.023292	-0.02694	-0.412	0.385		STK25	0.004197	0.010545	-0.0632	-0.4926	0.4294
UBIAD1	0.774766	0.35378	-0.04239	-0.09477	0.05238		SZT2	0.495388	0.438626	0.07964	-0.04051	0.1202
UBQLN1	0.39147	0.199382	0.5247	0.3721	0.1527		TCP1	0.392916	0.365612	-0.2275	-0.07252	-0.155
DUOX2	0.923425	0.409122	0.1929	0.1764	0.01644		TLR4	0.006178	0.014696	-0.02053	-0.4994	0.4788
NOX4	0.135989	0.077177	-0.629	-0.5374	-0.09161		TLR6	0.068759	0.095971	-0.09603	0.2188	-0.3148
SCARA3	0.402119	0.203934	0.1697	0.02245	0.1473		TNF	0.01216	0.023961	0.08659	0.4078	-0.3212
SELT	0.024226	0.016224	0.3465	-0.05574	0.4022		TP53	0.055977	0.080941	0.2255	-0.02075	0.2462
MST4	0.024089	0.016224	0.2118	-0.1332	0.345		TPO	0.567126	0.476932	0.06615	0.02966	0.03649
DUOX1	0.275316	0.145832	0.1178	0.2544	-0.1366		TRAP1	0.012777	0.024781	0.2066	-0.2033	0.4098
APOM	0.411232	0.207672	0.08127	-0.06556	0.1468		TSC1	0.276962	0.289931	-0.171	-0.0239	-0.1471
DNAJC1	0.088788	0.053175	-0.3296	-0.09427	-0.2353		TTN	0.700179	0.549723	-0.1967	-0.2494	0.05272
NXN	0.265617	0.141956	-0.07722	-0.2692	0.192		TXN	0.412856	0.377181	-0.122	0.02566	-0.1477
TXNDC2	0.208364	0.114967	0.4373	0.2308	0.2065		TXNDC17	0.149217	0.17247	-0.01843	-0.2549	0.2365
TXNDC17	0.105092	0.060993	-0.4753	-0.2012	-0.2741		TXNDC2	0.384762	0.364578	0.42	0.2973	0.1227
TP53INP1	0.7532	0.346588	-0.7478	-0.7936	0.04585		TXNRD1	0.594063	0.491361	-0.2413	-0.1517	-0.08965
TXNRD3	0.254602	0.136717	-0.3689	-0.1501	-0.2188		TXNRD2	0.266052	0.281441	0.1526	-0.03155	0.1842
PXDNL	0.715937	0.331353	-0.2312	-0.2553	0.02407		TXNRD3	0.014072	0.026936	0.1788	-0.2156	0.3944
GPR156	0.502972	0.243676	0.1246	0.2156	-0.09099		UBE2K	0.804985	0.612856	-0.3193	-0.2846	-0.03467
GSTA5	0.422115	0.210808	0	0.2273	-0.2273		UBQLN1	0.006862	0.016037	-0.3457	0.1255	-0.4711
GPX6	0.422115	0.210808	0	0.2241	-0.2241		VNN1	0.600379	0.492666	0.002202	0.07597	-0.07377
GSTK1	0.971742	0.422672	-0.1897	-0.1961	0.006485		WNT1	0.239959	0.259297	0.03324	0.08088	-0.04764
CYP11B2	0	0	0	0	0		CYP11B2	0	0	0	0	0
INS	0	0	0	0	0		INS	0	0	0	0	0
