# Supplementary material for: Oxidative Stress—Part of the Solution or Part of the Problem in the Hypoxic Environment of a Brain Tumor
Source: Antioxidants (Basel). 2020 Aug 14;9(8):747. doi: 10.3390/antiox9080747 (PMC7464568; doi:10.3390/antiox9080747)
Supplement: Supplementary file 1 [file antioxidants-09-00747-s001.zip › Table S3.xlsx]

## Sheet: Arkusz1
Top genes upregulated in PZ vs LE					10-gene oxidative stress signature
GENE	Log-rank p-value	Wilcoxon p-value	Hazard Ratio		GENE	Log-rank p-value	Wilcoxon p-value	Hazard Ratio
HK2	***	***	0.38		NCF2	***	***	0.55
LDHA	***	***	0.38		UCP2	***	***	0.34
HSPA5	***	***	0.4		TLR4	0.5987	0.3427	1.06
PRDX4	***	***	0.49		KEAP1	0.5614	0.6768	0.94
CANX	0.767	0.1209	0.82		SERIPHIN1	***	***	0.35
HMOX1	***	***	0.42		P4HB	***	***	0.42
OXSR1	***	***	0.58		MGST3	0.4549	0.5136	1.08
ATP7A	***	***	0.5		SEPW1	0.3851	0.4714	1.1
SLC2A1	0.2636	0.3347	0.89		GSTK1	***	***	0.38
ATF4	0.054	0.034	0.81		MGST2	***	***	0.36
FOS	***	***	0.56		*** p<0.001
MCL1	***	***	0.5
P4HB	***	***	0.42
NOL3	***	***	0.7
NFE2L2	0.0035	0.0033	0.73
PGK1	***	***	0.59
HSPA9	0.3569	0.2823	1.11
GNB2L1	n/a	n/a	n/a
CALR	***	***	0.48
DNAJB1	***	***	0.37
*** p<0.001
Top genes upregulated in LE vs PZ					Top genes upregulated in CT vs PZ
GENE	Log-rank p-value	Wilcoxon p-value	Hazard Ratio		GENE	Log-rank p-value	Wilcoxon p-value	Hazard Ratio
IPCEF1	0.1074	0.2261	0.86		PARP1	0.7207	0.5012	1.03
FAM213A	n/a	n/a	n/a		DHCR24	0.4879	0.4869	0.94
FBXW7	0.1826	0.1752	0.88		DHFR	0.9776	0.8467	1
DNAJA4	0.4278	0.7209	0.93		DNAJC7	0.8107	0.5125	1.02
PINK1	0.5681	0.7541	0.95		SFPQ	0.7539	0.828	1.03
ALDH1A1	0.1184	0.1622	0.88		PARK7	0.4861	0.581	0.94
SESN1	0.5557	0.7339	0.95		FAM213A	n/a	n/a	n/a
DNAJC7	0.8107	0.5125	1.02		NNT	0.1131	0.0828	0.86
SOD1	0.3303	0.2382	0.91		GSTZ1	0.2483	0.4603	0.9
SEPW1	0.9657	0.5354	1		FOXM1	0.88	0.6261	1.01
HMOX2	0.0942	0.1352	1.17		HMOX2	0.0942	0.1352	1.17
NNT	0.1131	0.0828	0.86		FUT8	0.1317	0.1507	0.87
HBQ1	0.0131	0.0179	1.27		PREX1	n/a	n/a	n/a
DHCR24	0.4879	0.4869	0.94		KDM3B	0.7462	0.8086	1.03
BCL2	0.5937	0.3832	0.95		ALDH1A1	0.1184	0.1622	0.88
LANCL1	0.769	0.9418	1.03		HTRA2	0.3659	0.9248	1.09
DNAJC5	n/a	n/a	n/a		FYN	0.4495	0.9921	1.08
PRNP	0.1288	0.2456	0.87		SIRT2	0.0528	0.1137	1.2
MGST3	0.0362	0.1832	1.22		CCT3	0.0129	0.0082	1.27
FUT8	0.1317	0.1507	0.87		ATOX1	0.2887	0.33	1.11
