# Supplementary material for: Oxidative Stress—Part of the Solution or Part of the Problem in the Hypoxic Environment of a Brain Tumor
Source: Antioxidants (Basel). 2020 Aug 14;9(8):747. doi: 10.3390/antiox9080747 (PMC7464568; doi:10.3390/antiox9080747)
Supplement: Supplementary file 1 [file antioxidants-09-00747-s001.zip › Table S4.xlsx]

## Sheet: GO functional categories
LE vs PZ top 20 upregulated and 20 downregulated genes
Enrichment FDR	Genes in list	Total genes	Functional Category	Genes
1.47528e-21	20	482	Response to oxidative stress	HMOX1, HMOX2, NFE2L2, PRDX4, ATF4, SOD1, PRNP, FBXW7, PINK1, FOS, FUT8, SESN1, LANCL1, MCL1, BCL2, OXSR1, DHCR24, P4HB, IPCEF1, ATP7A
8.97089e-14	10	91	Regulation of response to oxidative stress	FBXW7, PINK1, FUT8, SESN1, LANCL1, NFE2L2, ATF4, MCL1, SOD1, P4HB
4.12551e-13	13	317	Cellular response to oxidative stress	NFE2L2, ATF4, SOD1, FBXW7, PINK1, FOS, FUT8, HMOX1, LANCL1, MCL1, BCL2, P4HB, ATP7A
8.76537e-13	23	2226	Cellular response to stress	HSPA5, SESN1, HSPA9, NFE2L2, ATF4, SOD1, MCL1, BCL2, OXSR1, P4HB, PGK1, FBXW7, DNAJB1, PINK1, FOS, FUT8, HMOX1, LANCL1, SLC2A1, ATP7A, CALR, HK2, DNAJC7
8.76537e-13	27	3536	Cellular response to chemical stimulus	HSPA5, SESN1, HSPA9, NFE2L2, ATF4, SOD1, PRNP, PGK1, FBXW7, PINK1, FOS, CALR, FUT8, IPCEF1, HBQ1, HMOX1, NNT, LANCL1, PRDX4, MGST3, MCL1, HK2, ATP7A, BCL2, OXSR1, P4HB, CANX
1.02914e-12	9	81	Regulation of cellular response to oxidative stress	FBXW7, PINK1, FUT8, LANCL1, NFE2L2, ATF4, MCL1, SOD1, P4HB
1.109e-12	9	83	Cell death in response to oxidative stress	FBXW7, PINK1, LANCL1, ATF4, MCL1, BCL2, NFE2L2, SOD1, P4HB
1.1112e-12	29	4507	Response to stress	HSPA5, SESN1, HMOX1, HMOX2, HSPA9, NFE2L2, PRDX4, ATF4, SOD1, MCL1, BCL2, PRNP, OXSR1, P4HB, PGK1, FBXW7, DNAJB1, PINK1, FOS, FUT8, LANCL1, SLC2A1, DNAJA4, HK2, ATP7A, CALR, DHCR24, IPCEF1, DNAJC7
1.1112e-12	19	1309	Response to abiotic stimulus	HSPA5, HSPA9, PGK1, HMOX2, HMOX1, NFE2L2, SLC2A1, ATF4, DNAJA4, SOD1, PINK1, HK2, ATP7A, FOS, BCL2, OXSR1, P4HB, DNAJB1, DNAJC7
1.85032e-12	13	391	Neuron death	PRNP, FBXW7, PINK1, BCL2, HSPA5, HMOX1, DNAJC5, LANCL1, ATF4, SOD1, MCL1, FOS, DHCR24
* Genes in green are upregulated in LE and in red downregulated
CT vs PZ top 20 upregulated and 20 downregulated genes
Enrichment FDR	Genes in list	Total genes	Functional Category	Genes
6.72416e-16	17	482	Response to oxidative stress	HMOX1, HMOX2, ATF4, ATOX1, PARK7, SFPQ, FYN, FUT8, SIRT2, PTGS2, HTRA2, DUSP1, SESN2, PARP1, BNIP3, DHCR24, DHFR
5.22942e-14	25	2226	Cellular response to stress	HSPA5, HSPA9, IL1B, ATF4, SESN2, PARP1, SIRT2, PGK1, HTRA2, PARK7, SFPQ, DNAJB1, FYN, FUT8, PTGS2, HMOX1, FOXM1, SLC2A1, DNAJB9, BNIP3, SQSTM1, DUSP1, HK2, DHFR, DNAJC7
8.57686e-12	9	91	Regulation of response to oxidative stress	PARK7, SFPQ, FYN, FUT8, ATF4, SESN2, PARP1, DHFR, HTRA2
8.57686e-12	12	283	Reactive oxygen species metabolic process	PARK7, IL1B, BNIP3, FYN, SIRT2, PTGS2, NNT, PREX1, HK2, FOXM1, SESN2, DHFR
8.96638e-12	15	633	Cofactor metabolic process	HMOX1, GSTZ1, PGK1, HMOX2, GAPDH, NNT, HK2, DHFR, PARK7, FYN, HSPA9, LDHA, SLC2A3, PTGS2, SLC2A1
1.37822e-11	16	812	Regulation of cellular response to stress	IL1B, PARK7, SFPQ, PARP1, FYN, FUT8, PTGS2, ATF4, FOXM1, DUSP1, HSPA5, DNAJB9, DHFR, HTRA2, DNAJB1, DNAJC7
1.37822e-11	29	4507	Response to stress	HSPA5, HMOX1, HMOX2, HSPA9, IL1B, ATF4, SESN2, PARP1, ATOX1, SIRT2, PGK1, GAPDH, HTRA2, PARK7, SFPQ, DNAJB1, BNIP3, FYN, FUT8, PTGS2, FOXM1, SLC2A1, DUSP1, DNAJB9, HK2, SQSTM1, DHCR24, DHFR, DNAJC7
1.37822e-11	21	1835	Regulation of cell death	FTH1, BNIP3, PARK7, GAPDH, HTRA2, DHCR24, SFPQ, IL1B, FYN, SIRT2, PTGS2, HMOX1, NNT, DUSP1, ATF4, PARP1, ATOX1, HSPA5, HSPA9, PREX1, SQSTM1
1.37822e-11	12	317	Cellular response to oxidative stress	ATF4, PARK7, SFPQ, FYN, FUT8, SIRT2, HMOX1, HTRA2, SESN2, PARP1, BNIP3, DHFR
1.98146e-11	20	1657	Regulation of apoptotic process	PARK7, GAPDH, HTRA2, DHCR24, SFPQ, IL1B, BNIP3, FYN, SIRT2, PTGS2, HMOX1, NNT, DUSP1, ATF4, PARP1, ATOX1, HSPA5, HSPA9, PREX1, SQSTM1
* Genes in green are upregulated in CT and in red downregulated
20 top upregulated genes in PZ vs LE plus 10 predictive genes for survival of GBM patients
Enrichment FDR	Genes in list	Total genes	Functional Category	Genes
6.95963e-12	12	482	Response to oxidative stress	HMOX1, NFE2L2, PRDX4, ATF4, FOS, TLR4, MCL1, OXSR1, UCP2, P4HB, ATP7A, NCF2
6.95963e-12	21	3536	Cellular response to chemical stimulus	HSPA5, HSPA9, NFE2L2, ATF4, PGK1, TLR4, FOS, CALR, KEAP1, HMOX1, PRDX4, MGST3, MCL1, HK2, ATP7A, OXSR1, UCP2, P4HB, GSTK1, NCF2, CANX
1.45502e-11	18	2226	Cellular response to stress	HSPA5, HSPA9, NFE2L2, ATF4, MCL1, OXSR1, P4HB, PGK1, DNAJB1, FOS, HMOX1, SLC2A1, TLR4, ATP7A, UCP2, CALR, HK2, NCF2
4.21984e-11	15	1309	Response to abiotic stimulus	HSPA5, HSPA9, UCP2, PGK1, HMOX1, NFE2L2, SLC2A1, ATF4, HK2, ATP7A, FOS, OXSR1, TLR4, P4HB, DNAJB1
1.54939e-09	19	3547	Response to organic substance	HSPA5, HSPA9, TLR4, MCL1, FOS, CALR, KEAP1, NFE2L2, SLC2A1, ATF4, MGST3, HK2, ATP7A, OXSR1, UCP2, P4HB, HMOX1, CANX, DNAJB1
2.90404e-09	9	317	Cellular response to oxidative stress	NFE2L2, ATF4, FOS, HMOX1, TLR4, MCL1, P4HB, ATP7A, NCF2
1.37012e-08	9	384	Response to decreased oxygen levels	PGK1, UCP2, HMOX1, NFE2L2, SLC2A1, ATF4, HK2, ATP7A, P4HB
2.0506e-08	9	408	Response to oxygen levels	PGK1, UCP2, HMOX1, NFE2L2, SLC2A1, ATF4, HK2, ATP7A, P4HB
6.4767e-08	19	4507	Response to stress	HSPA5, HMOX1, HSPA9, NFE2L2, PRDX4, ATF4, TLR4, MCL1, OXSR1, UCP2, P4HB, PGK1, DNAJB1, FOS, SLC2A1, HK2, ATP7A, CALR, NCF2
1.06134e-07	7	202	Cellular response to metal ion	HSPA5, HMOX1, NFE2L2, ATF4, ATP7A, FOS, CALR

## Sheet: KEGG patway analysis
LE vs PZ top 20 upregulated and downregulated genes
Enrichment FDR	Genes in list	Total genes	Functional Category	Genes
1.53455e-10	9	163	Protein processing in endoplasmic reticulum	HSPA5, DNAJB1, ATF4, NFE2L2, P4HB, BCL2, DNAJC5, CALR, CANX
2.61437e-07	6	100	HIF-1 signaling pathway	HK2, HMOX1, LDHA, PGK1, BCL2, SLC2A1
3.97313e-05	5	138	Fluid shear stress and atherosclerosis	FOS, HMOX1, MGST3, NFE2L2, BCL2
0.000219983	3	34	Prion diseases	HSPA5, PRNP, SOD1
0.000219983	5	218	Human T-cell leukemia virus 1 infection	FOS, ATF4, SLC2A1, CALR, CANX
0.000483561	4	135	Apoptosis	FOS, MCL1, ATF4, BCL2
0.00090811	3	68	Glycolysis / Gluconeogenesis	HK2, LDHA, PGK1
0.00090811	6	528	Pathways in cancer	FOS, HMOX1, MGST3, NFE2L2, BCL2, SLC2A1
0.00090811	3	65	Central carbon metabolism in cancer	HK2, LDHA, SLC2A1
0.000917096	3	73	Platinum drug resistance	MGST3, ATP7A, BCL2
* Genes in green are upregulated in LE and in red downregulated
CT vs PZ top 20 upregulated and downregulated genes
Enrichment FDR	Genes in list	Total genes	Functional Category	Genes
6.1e-07	6	100	HIF-1 signaling pathway	GAPDH, HK2, HMOX1, LDHA, PGK1, SLC2A1
1.1e-05	12	1261	Metabolic pathways	DHCR24, DHFR, ALDH1A1, NNT, FUT8, GAPDH, GSTZ1, HK2, HMOX1, LDHA, PGK1, PTGS2
6.7e-05	4	68	Glycolysis / Gluconeogenesis	GAPDH, HK2, LDHA, PGK1
0.00025	3	34	Prion diseases	FYN, HSPA5, IL1B
0.00057	3	51	Mineral absorption	FTH1, HMOX1, ATOX1
0.00057	4	138	Fluid shear stress and atherosclerosis	DUSP1, HMOX1, IL1B, SQSTM1
0.00078	3	65	Mitophagy	ATF4, BNIP3, SQSTM1
0.00078	4	162	Necroptosis	PARP1, FTH1, IL1B, SQSTM1
0.00078	3	65	Central carbon metabolism in cancer	HK2, LDHA, SLC2A1
0.0025	3	100	NF-kappa B signaling pathway	PARP1, IL1B, PTGS2
* Genes in green are upregulated in CT and in red downregulated
20 top upregulated genes in PZ vs LE plus 10 predictive genes for survival of GBM patients
Enrichment FDR	Genes in list	Total genes	Functional Category	Genes
1.20292e-08	7	163	Protein processing in endoplasmic reticulum	HSPA5, DNAJB1, ATF4, NFE2L2, P4HB, CALR, CANX
1.76734e-08	6	100	HIF-1 signaling pathway	HK2, HMOX1, LDHA, PGK1, SLC2A1, TLR4
4.45258e-06	5	138	Fluid shear stress and atherosclerosis	FOS, HMOX1, MGST3, NCF2, NFE2L2
3.19179e-05	5	218	Human T-cell leukemia virus 1 infection	FOS, ATF4, SLC2A1, CALR, CANX
0.000129425	6	528	Pathways in cancer	FOS, HMOX1, MGST3, NFE2L2, SLC2A1, KEAP1
0.000130926	4	150	Phagosome	NCF2, TLR4, CALR, CANX
0.000275615	3	68	Glycolysis / Gluconeogenesis	HK2, LDHA, PGK1
0.000275615	3	73	Thyroid hormone synthesis	HSPA5, ATF4, CANX
0.000275615	3	72	Leishmaniasis	FOS, NCF2, TLR4
0.000275615	3	65	Central carbon metabolism in cancer	HK2, LDHA, SLC2A1

## Sheet: Cellular component
LE vs PZ top 20 upregulated and downregulated genes
Enrichment FDR	Genes in list	Total genes	Functional Category	Genes
7.04508e-06	16	2326	Extracellular organelle	FUT8, HSPA5, PGK1, HSPA9, SLC2A1, PRDX4, CANX, DNAJB1, LDHA, SOD1, ALDH1A1, DNAJC7, PRNP, OXSR1, CALR, P4HB
7.04508e-06	16	2300	Extracellular exosome	FUT8, HSPA5, PGK1, HSPA9, SLC2A1, PRDX4, CANX, DNAJB1, LDHA, SOD1, ALDH1A1, DNAJC7, PRNP, OXSR1, CALR, P4HB
7.04508e-06	16	2324	Extracellular vesicle	FUT8, HSPA5, PGK1, HSPA9, SLC2A1, PRDX4, CANX, DNAJB1, LDHA, SOD1, ALDH1A1, DNAJC7, PRNP, OXSR1, CALR, P4HB
1.10783e-05	15	2123	Endoplasmic reticulum	HSPA5, PRDX4, MGST3, P4HB, HMOX1, DHCR24, CANX, BCL2, CALR, HMOX2, FBXW7, HK2, ATP7A, FOS, PRNP
1.306e-05	4	39	Smooth endoplasmic reticulum	HSPA5, PRDX4, CANX, CALR
2.55549e-05	5	118	Melanosome	HSPA5, DNAJC5, SLC2A1, CANX, P4HB
2.55549e-05	5	118	Pigment granule	HSPA5, DNAJC5, SLC2A1, CANX, P4HB
8.81272e-05	19	4252	Vesicle	FUT8, HSPA5, PGK1, HSPA9, SLC2A1, PRDX4, CANX, DNAJB1, LDHA, SOD1, ALDH1A1, DNAJC7, PRNP, OXSR1, CALR, P4HB, ATP7A, DNAJC5, HMOX2
0.000105773	17	3479	Extracellular space	FUT8, HSPA5, PGK1, HSPA9, SLC2A1, PRDX4, CANX, DNAJB1, LDHA, SOD1, ALDH1A1, DNAJC7, PRNP, OXSR1, CALR, P4HB, HMOX1
0.000179664	20	4988	Endomembrane system	HSPA5, PRDX4, MGST3, ATP7A, P4HB, HMOX1, NFE2L2, DHCR24, CANX, BCL2, PRNP, CALR, FUT8, DNAJC5, HMOX2, FBXW7, SOD1, HK2, FOS, SLC2A1
* Genes in green are upregulated in LE and in red downregulated
CT vs PZ top 20 upregulated and downregulated genes
Enrichment FDR	Genes in list	Total genes	Functional Category	Genes
2.43604e-06	17	2326	Extracellular organelle	FUT8, HSPA5, SLC2A3, PGK1, GAPDH, HSPA9, PARK7, SLC2A1, DNAJB9, DNAJB1, LDHA, SQSTM1, CCT3, ALDH1A1, FTH1, DNAJC7, IL1B
2.43604e-06	17	2300	Extracellular exosome	FUT8, HSPA5, SLC2A3, PGK1, GAPDH, HSPA9, PARK7, SLC2A1, DNAJB9, DNAJB1, LDHA, SQSTM1, CCT3, ALDH1A1, FTH1, DNAJC7, IL1B
2.43604e-06	17	2324	Extracellular vesicle	FUT8, HSPA5, SLC2A3, PGK1, GAPDH, HSPA9, PARK7, SLC2A1, DNAJB9, DNAJB1, LDHA, SQSTM1, CCT3, ALDH1A1, FTH1, DNAJC7, IL1B
1.25882e-05	14	1724	Mitochondrion	GSTZ1, NNT, HSPA9, BNIP3, DHFR, HSPA5, HTRA2, PARK7, PARP1, HK2, FYN, SIRT2, SESN2, SQSTM1
9.23836e-05	18	3479	Extracellular space	FUT8, HSPA5, SLC2A3, PGK1, GAPDH, HSPA9, PARK7, SLC2A1, DNAJB9, DNAJB1, LDHA, SQSTM1, CCT3, ALDH1A1, FTH1, DNAJC7, IL1B, HMOX1
0.000183739	18	3693	Extracellular region part	FUT8, HSPA5, SLC2A3, PGK1, GAPDH, HSPA9, PARK7, SLC2A1, DNAJB9, DNAJB1, LDHA, SQSTM1, CCT3, ALDH1A1, FTH1, DNAJC7, IL1B, HMOX1
0.000270847	19	4252	Vesicle	FUT8, HSPA5, SLC2A3, PGK1, GAPDH, HSPA9, PARK7, SLC2A1, DNAJB9, DNAJB1, LDHA, SQSTM1, CCT3, ALDH1A1, FTH1, DNAJC7, IL1B, FYN, HMOX2
0.000302637	6	334	Membrane raft	FYN, PGK1, PTGS2, HMOX1, PARK7, SLC2A1
0.000302637	6	335	Membrane microdomain	FYN, PGK1, PTGS2, HMOX1, PARK7, SLC2A1
0.000332073	6	347	Membrane region	FYN, PGK1, PTGS2, HMOX1, PARK7, SLC2A1
* Genes in green are upregulated in CT and in red downregulated
20 top upregulated genes in PZ vs LE plus 10 predictive genes for survival of GBM patients
Enrichment FDR	Genes in list	Total genes	Functional Category	Genes
9.65604e-06	4	39	Smooth endoplasmic reticulum	HSPA5, PRDX4, CANX, CALR
3.35558e-05	12	2326	Extracellular organelle	HSPA5, PGK1, HSPA9, SLC2A1, PRDX4, CANX, DNAJB1, LDHA, OXSR1, CALR, P4HB, GSTK1
3.35558e-05	12	2300	Extracellular exosome	HSPA5, PGK1, HSPA9, SLC2A1, PRDX4, CANX, DNAJB1, LDHA, OXSR1, CALR, P4HB, GSTK1
3.35558e-05	12	2324	Extracellular vesicle	HSPA5, PGK1, HSPA9, SLC2A1, PRDX4, CANX, DNAJB1, LDHA, OXSR1, CALR, P4HB, GSTK1
6.91004e-05	15	4252	Vesicle	HSPA5, PGK1, HSPA9, SLC2A1, PRDX4, CANX, DNAJB1, LDHA, OXSR1, CALR, P4HB, GSTK1, ATP7A, NCF2, TLR4
7.61286e-05	11	2123	Endoplasmic reticulum	HSPA5, PRDX4, MGST3, P4HB, HMOX1, CANX, CALR, KEAP1, HK2, ATP7A, FOS
0.000106514	4	118	Melanosome	HSPA5, SLC2A1, CANX, P4HB
0.000106514	4	118	Pigment granule	HSPA5, SLC2A1, CANX, P4HB
0.000162534	13	3479	Extracellular space	HSPA5, PGK1, HSPA9, SLC2A1, PRDX4, CANX, DNAJB1, LDHA, OXSR1, CALR, P4HB, GSTK1, HMOX1
0.000258818	15	4988	Endomembrane system	HSPA5, PRDX4, MGST3, ATP7A, P4HB, HMOX1, NFE2L2, CANX, CALR, KEAP1, NCF2, TLR4, HK2, FOS, SLC2A1
