# Supplementary material for: Oxidative Stress—Part of the Solution or Part of the Problem in the Hypoxic Environment of a Brain Tumor
Source: Antioxidants (Basel). 2020 Aug 14;9(8):747. doi: 10.3390/antiox9080747 (PMC7464568; doi:10.3390/antiox9080747)
Supplement: Supplementary file 1 [file antioxidants-09-00747-s001.zip › Table S5.xlsx]

## Sheet: unique LE vs PZ up
LE vs PZ up	LE vs PZ up and CT vs PZ up	LE vs PZ down and CT vs PZ up	CT vs PZ up	LE vs PZ down	LE vs PZ down and CT vs PZ down	CT vs PZ down
hbz	dnajc9	gpx7	nox4	prdx4	hk2	dnajb6
nos3	kdm3b		ucp2	mcl1	ldha	dnajb2
nox1	prex1		gtf2i	p4hb	hspa5
gpx4	fyn		gstp1	gnb2l1	canx
lrrk2	sirt2		ubiad1	calr	hmox1
endog	hdac6		cct5	mapk7	oxsr1
cct7	parp1		tp53inp1	rest	atp7a
ttn	gsr		cct3	tp53	slc2a1
gstt1	gpr37		htra2	hspd1	atf4
mgst1	gstz1		foxm1	ccl5	fos
hspa8	gstm2		sfpq	pycr1	nol3
gclc	atox1		dhfr	alox5ap	nfe2l2
dnajc8	park7			serpinh1	pgk1
sgk2	aldoc			ripk1	hspa9
loxhd1	fut8			nr4a3	dnajb1
mpo	dhcr24			mapkap1	ptgs2
fabp1	nnt			dnajb11	aaed1
atg7	hmox2			gpx8	junb
pon1	dnajc7			nudt1	slc2a3
ephx2	aldh1a1			gpx3	sesn2
cyp11a1	fam213a			fzd1	vimp
trap1				pfkl	dusp1
park2				tlr6	il1b
ppid				rfng	ncf2
hk1				txn	sod2
hspb2				ptgs1	gapdh
cygb				hspb1	dnajb9
sftpd				fancc	s100a9
fam213b				keap1	il6
mgst2				gata4	sqstm1
prdx1				pxdn	fbln5
bag1				ces1	bnip3
slc7a11				nono	hspa1a
hbb				hp	gch1
prdx2				cct4	ncf1
glrx2					fth1
hspa2					il10
rgn					iyd
tlr4					aldoa
nqo1					kiaa1609
tsc1					srxn1
oxr1					met
dnajb12					gclm
hba1
prdx3
gria1
prdx5
gsto1
ube2k
page4
gpr37l1
stk25
hopx
ncoa7
dnaja2
nme5
gsto2
mgst3
prnp
dnajc5
lancl1
bcl2
hbq1
sepw1
sod1
sesn1
pink1
dnaja4
fbxw7
ipcef1
